# Supplementary material for: Diaqua­bis(4-methyl­benzoato-κO)bis­(nicotinamide-κN 1)manganese(II)
Source: Acta Crystallogr Sect E Struct Rep Online. 2010 Apr 10;66(Pt 5):m490–1. doi: 10.1107/S1600536810011815 (PMC2979200; doi:10.1107/S1600536810011815)
Supplement: Supplementary file 1 [file e-66-0m490-sup1.cif]

##############################################################################
###                                                                        ###
###        Electronic paper (Acta Crystallographica Section E)             ###
###                                                                        ###
##############################################################################
#                                                                            #
# This CIF contains the data in a paper accepted for publication in Acta     #
# Crystallographica Section E. It conforms to the requirements of Notes      #
# for Authors for Section E, and has been peer reviewed under the auspices   #
# of the IUCr Commission on Journals.                                        #
#                                                                            #
# Full details of the Crystallographic Information File format               #
# are given in the paper "The Crystallographic Information File (CIF):       #
# a New Standard Archive File for Crystallography" by S. R. Hall, F. H.      #
# Allen and I. D. Brown [Acta Cryst. (1991), A47, 655-685].                  #
#                                                                            #
# The current version of the core CIF dictionary is obtainable from          #
# ftp://ftp.iucr.org/pub/cif_core.dic. The current version number is 2.4.    #
#                                                                            #
# Software is freely available for graphical display of the structure(s) in  #
# this CIF.  For information consult the CIF home page http://www.iucr.org/  #
# cif/home.html                                                              #
#                                                                            #
# This file may be used for bona fide research purposes within the           #
# scientific community so long as proper attribution is given to the journal # 
# article from which it was obtained.                                        #
#                                                                            #
##############################################################################
                                             
data_I
_audit_creation_method     SHELXL-97
_chemical_name_systematic
;
Diaquabis(4-methylbenzoato-\k<i>O</i>)bis(nicotinamide-
\k<i>N</i>^1^)manganese(II)
;
_chemical_name_common     ?
_chemical_formula_moiety     'C28 H30 Mn N4 O8'
_chemical_formula_sum     'C28 H30 Mn N4 O8'
_chemical_formula_iupac     '[Mn (C8 H7 O2)2 (C6 H6 N2 O)2 (H2 O)2]'
_chemical_formula_weight     605.51
_chemical_melting_point     ?
_symmetry_cell_setting     Triclinic
_symmetry_space_group_name_H-M     'P -1'
_symmetry_space_group_name_Hall     '-P 1'
loop_
    _symmetry_equiv_pos_as_xyz
    'x, y, z'
    '-x, -y, -z'
_cell_length_a     7.3289(2)
_cell_length_b     10.1768(3)
_cell_length_c     10.6292(3)
_cell_angle_alpha     66.852(2)
_cell_angle_beta     78.232(4)
_cell_angle_gamma     70.206(3)
_cell_volume     683.58(4)
_cell_formula_units_Z     1
_cell_measurement_reflns_used     8087
_cell_measurement_theta_min     2.49
_cell_measurement_theta_max     28.35
_cell_measurement_temperature     100(2)
_exptl_crystal_description     Block
_exptl_crystal_colour     colourless
_exptl_crystal_size_max     0.38
_exptl_crystal_size_mid     0.25
_exptl_crystal_size_min     0.19
_exptl_crystal_density_diffrn     1.471
_exptl_crystal_density_meas     ?
_exptl_crystal_density_method     'not measured'
_exptl_crystal_F_000     315
_exptl_absorpt_coefficient_mu     0.541
_exptl_absorpt_correction_type     multi-scan
_exptl_absorpt_process_details     '(SADABS; Bruker, 2005)'
_exptl_absorpt_correction_T_min     0.6492
_exptl_absorpt_correction_T_max     0.6982
_exptl_special_details
;
;
_diffrn_ambient_temperature     100(2)
_diffrn_radiation_type     MoK\a
_diffrn_radiation_wavelength     0.71073
_diffrn_radiation_source     'fine-focus sealed tube'
_diffrn_radiation_monochromator     graphite
_diffrn_measurement_device_type
                          'Bruker Kappa APEXII CCD area-detector diffractometer'
_diffrn_measurement_method     '\f and \w scans'
_diffrn_detector_area_resol_mean     ?
_diffrn_reflns_number     11619
_diffrn_reflns_av_R_equivalents     0.0279
_diffrn_reflns_av_sigmaI/netI     0.0248
_diffrn_reflns_theta_min     2.09
_diffrn_reflns_theta_max     28.37
_diffrn_reflns_theta_full     28.37
_diffrn_measured_fraction_theta_max     0.962
_diffrn_measured_fraction_theta_full     0.962
_diffrn_reflns_limit_h_min     -9
_diffrn_reflns_limit_h_max     9
_diffrn_reflns_limit_k_min     -11
_diffrn_reflns_limit_k_max     13
_diffrn_reflns_limit_l_min     -14
_diffrn_reflns_limit_l_max     14
_diffrn_standards_number     0
_diffrn_standards_interval_count     .
_diffrn_standards_interval_time     .
_diffrn_standards_decay_%     ?
_refine_special_details
;
Refinement of <i>F</i>^2^ against ALL reflections. The weighted <i>R</i>-factor
wR and goodness of fit <i>S</i> are based on <i>F</i>^2^, conventional
<i>R</i>-factors <i>R</i> are based on <i>F</i>, with <i>F</i> set to zero for
negative <i>F</i>^2^. The threshold expression of <i>F</i>^2^ >
\s(<i>F</i>^2^) is used only for calculating <i>R</i>-factors(gt) etc. and is
not relevant to the choice of reflections for refinement. <i>R</i>-factors
based on <i>F</i>^2^ are statistically about twice as large as those based on
<i>F</i>, and <i>R</i>- factors based on ALL data will be even larger.
;
_reflns_number_total     3297
_reflns_number_gt     3022
_reflns_threshold_expression     I>2\s(I)
_refine_ls_structure_factor_coef     Fsqd
_refine_ls_matrix_type     full
_refine_ls_R_factor_all     0.0390
_refine_ls_R_factor_gt     0.0350
_refine_ls_wR_factor_gt     0.0964
_refine_ls_wR_factor_ref     0.0993
_refine_ls_goodness_of_fit_ref     1.076
_refine_ls_restrained_S_all     1.101
_refine_ls_number_reflns     3297
_refine_ls_number_parameters     204
_refine_ls_number_restraints     3
_refine_ls_hydrogen_treatment     mixed
_refine_ls_weighting_scheme     calc
_refine_ls_weighting_details
         'calc w=1/[\s^2^(Fo^2^)+(0.0580P)^2^+0.3059P] where P=(Fo^2^+2Fc^2^)/3'
_atom_sites_solution_hydrogens     geom
_atom_sites_solution_primary     direct
_atom_sites_solution_secondary     difmap
_refine_ls_shift/su_max     0.001
_refine_ls_shift/su_mean     0.000
_refine_diff_density_max     0.727
_refine_diff_density_min     -0.384
_refine_ls_extinction_method     none
_refine_ls_extinction_coef     ?
loop_
    _atom_type_symbol
    _atom_type_description
    _atom_type_scat_dispersion_real
    _atom_type_scat_dispersion_imag
    _atom_type_scat_source
    'C' 'C' 0.0030 0.0020
                         'International Tables Vol C Tables 4.2.6.8 and 6.1.1.4'
    'H' 'H' 0.0000 0.0000
                         'International Tables Vol C Tables 4.2.6.8 and 6.1.1.4'
    'Mn' 'Mn' 0.3370 0.7280
                         'International Tables Vol C Tables 4.2.6.8 and 6.1.1.4'
    'N' 'N' 0.0060 0.0030
                         'International Tables Vol C Tables 4.2.6.8 and 6.1.1.4'
    'O' 'O' 0.0110 0.0060
                         'International Tables Vol C Tables 4.2.6.8 and 6.1.1.4'
_computing_data_collection     'APEX2 (Bruker, 2007)'
_computing_cell_refinement     'SAINT (Bruker, 2007)'
_computing_data_reduction     'SAINT (Bruker, 2007)'
_computing_structure_solution     'SHELXS97 (Sheldrick, 2008)'
_computing_structure_refinement     'SHELXL97 (Sheldrick, 2008)'
_computing_molecular_graphics     'ORTEP-3 for Windows (Farrugia, 1997)'
_computing_publication_material
                                'WinGX (Farrugia, 1999) and PLATON (Spek, 2009)'
loop_
    _atom_site_type_symbol
    _atom_site_label
    _atom_site_fract_x
    _atom_site_fract_y
    _atom_site_fract_z
    _atom_site_U_iso_or_equiv
    _atom_site_adp_type
    _atom_site_calc_flag
    _atom_site_refinement_flags
    _atom_site_occupancy
    _atom_site_disorder_assembly
    _atom_site_disorder_group
    Mn Mn1 0.0000 0.0000 0.0000 0.01276(11) Uani d S 1 . .
    O O1 0.24237(17) -0.33733(12) 0.25988(12) 0.0207(2) Uani d . 1 . .
    O O2 0.16077(17) -0.08763(12) 0.17238(12) 0.0201(2) Uani d . 1 . .
    O O3 0.78404(16) -0.34130(13) -0.01469(13) 0.0210(3) Uani d . 1 . .
    O O4 0.18323(19) 0.15102(14) -0.09400(13) 0.0232(3) Uani d D 1 . .
    H H41 0.208(4) 0.190(3) -0.1860(17) 0.064(9) Uiso d D 1 . .
    H H42 0.218(4) 0.205(3) -0.058(2) 0.042(7) Uiso d D 1 . .
    N N1 0.21166(18) -0.15932(14) -0.10409(13) 0.0143(3) Uani d . 1 . .
    N N2 0.84692(19) -0.50868(14) -0.11834(14) 0.0167(3) Uani d . 1 . .
    H H21 0.810(3) -0.555(3) -0.159(2) 0.028(5) Uiso d . 1 . .
    H H22 0.958(4) -0.545(3) -0.084(2) 0.032(6) Uiso d . 1 . .
    C C1 0.2620(2) -0.21470(17) 0.24423(15) 0.0151(3) Uani d . 1 . .
    C C2 0.4196(2) -0.21314(16) 0.31505(15) 0.0145(3) Uani d . 1 . .
    C C3 0.4331(2) -0.07942(16) 0.31453(15) 0.0164(3) Uani d . 1 . .
    H H3 0.3426 0.0099 0.2714 0.020 Uiso calc R 1 . .
    C C4 0.5805(2) -0.07856(18) 0.37770(16) 0.0181(3) Uani d . 1 . .
    H H4 0.5871 0.0115 0.3767 0.022 Uiso calc R 1 . .
    C C5 0.7191(2) -0.21079(19) 0.44279(16) 0.0190(3) Uani d . 1 . .
    C C6 0.7063(2) -0.34413(18) 0.44183(16) 0.0203(3) Uani d . 1 . .
    H H6 0.7979 -0.4333 0.4839 0.024 Uiso calc R 1 . .
    C C7 0.5589(2) -0.34546(17) 0.37902(16) 0.0177(3) Uani d . 1 . .
    H H7 0.5528 -0.4355 0.3795 0.021 Uiso calc R 1 . .
    C C8 0.8783(3) -0.2097(2) 0.51214(18) 0.0257(4) Uani d . 1 . .
    H H8A 0.8947 -0.1115 0.4763 0.039 Uiso calc R 1 . .
    H H8B 0.9977 -0.2797 0.4951 0.039 Uiso calc R 1 . .
    H H8C 0.8437 -0.2371 0.6092 0.039 Uiso calc R 1 . .
    C C9 0.3975(2) -0.22336(16) -0.07444(15) 0.0132(3) Uani d . 1 . .
    H H9 0.4418 -0.1971 -0.0142 0.016 Uiso calc R 1 . .
    C C10 0.5280(2) -0.32707(16) -0.12893(15) 0.0134(3) Uani d . 1 . .
    C C11 0.4623(2) -0.36415(17) -0.22143(16) 0.0170(3) Uani d . 1 . .
    H H11 0.5453 -0.4328 -0.2602 0.020 Uiso calc R 1 . .
    C C12 0.2710(2) -0.29647(18) -0.25420(17) 0.0198(3) Uani d . 1 . .
    H H12 0.2239 -0.3182 -0.3164 0.024 Uiso calc R 1 . .
    C C13 0.1508(2) -0.19621(17) -0.19343(16) 0.0172(3) Uani d . 1 . .
    H H13 0.0221 -0.1523 -0.2153 0.021 Uiso calc R 1 . .
    C C14 0.7300(2) -0.39401(16) -0.08365(15) 0.0142(3) Uani d . 1 . .
loop_
    _atom_site_aniso_label
    _atom_site_aniso_U_11
    _atom_site_aniso_U_22
    _atom_site_aniso_U_33
    _atom_site_aniso_U_12
    _atom_site_aniso_U_13
    _atom_site_aniso_U_23
    Mn1 0.01065(17) 0.01054(16) 0.01760(17) 0.00071(11) -0.00334(11)
                                                                    -0.00758(12)
    O1 0.0252(6) 0.0149(5) 0.0241(6) -0.0030(4) -0.0062(5) -0.0092(5)
    O2 0.0216(6) 0.0138(5) 0.0243(6) 0.0035(4) -0.0106(5) -0.0092(4)
    O3 0.0160(5) 0.0184(5) 0.0343(6) 0.0021(4) -0.0096(5) -0.0174(5)
    O4 0.0308(7) 0.0236(6) 0.0233(6) -0.0146(5) 0.0056(5) -0.0147(5)
    N1 0.0126(6) 0.0117(6) 0.0177(6) -0.0003(4) -0.0030(5) -0.0061(5)
    N2 0.0120(6) 0.0146(6) 0.0258(7) 0.0020(5) -0.0057(5) -0.0125(5)
    C1 0.0149(7) 0.0150(7) 0.0155(7) 0.0004(5) -0.0019(5) -0.0091(6)
    C2 0.0147(7) 0.0137(7) 0.0140(6) -0.0008(5) -0.0017(5) -0.0061(5)
    C3 0.0175(7) 0.0129(7) 0.0164(7) -0.0004(5) -0.0029(6) -0.0055(6)
    C4 0.0209(8) 0.0181(7) 0.0173(7) -0.0059(6) -0.0014(6) -0.0080(6)
    C5 0.0170(7) 0.0245(8) 0.0158(7) -0.0045(6) -0.0017(6) -0.0083(6)
    C6 0.0182(7) 0.0177(7) 0.0196(7) 0.0026(6) -0.0066(6) -0.0053(6)
    C7 0.0203(7) 0.0124(7) 0.0186(7) -0.0006(5) -0.0041(6) -0.0056(6)
    C8 0.0199(8) 0.0352(10) 0.0240(8) -0.0067(7) -0.0061(6) -0.0114(7)
    C9 0.0137(7) 0.0105(6) 0.0160(6) -0.0017(5) -0.0027(5) -0.0060(5)
    C10 0.0118(7) 0.0101(6) 0.0174(7) -0.0007(5) -0.0031(5) -0.0051(5)
    C11 0.0146(7) 0.0149(7) 0.0224(7) 0.0015(5) -0.0042(6) -0.0110(6)
    C12 0.0181(8) 0.0194(7) 0.0258(8) 0.0016(6) -0.0092(6) -0.0142(7)
    C13 0.0137(7) 0.0150(7) 0.0229(7) 0.0008(5) -0.0059(6) -0.0087(6)
    C14 0.0127(7) 0.0113(6) 0.0184(7) -0.0007(5) -0.0033(5) -0.0063(5)
_geom_special_details
;
All esds (except the esd in the dihedral angle between two l.s. planes) are
estimated using the full covariance matrix. The cell esds are taken into
account individually in the estimation of esds in distances, angles and
torsion angles; correlations between esds in cell parameters are only used
when they are defined by crystal symmetry. An approximate (isotropic)
treatment of cell esds is used for estimating esds involving l.s. planes.
;
loop_
    _geom_bond_atom_site_label_1
    _geom_bond_atom_site_label_2
    _geom_bond_site_symmetry_2
    _geom_bond_distance
    _geom_bond_publ_flag
    Mn1 O2 . 2.1036(11) yes
    Mn1 O2 2 2.1036(11) ?
    Mn1 O4 . 2.1924(12) yes
    Mn1 O4 2 2.1924(12) ?
    Mn1 N1 . 2.2947(13) yes
    Mn1 N1 2 2.2947(13) ?
    O1 C1 . 1.2466(19) ?
    O2 C1 . 1.2690(18) ?
    O3 C14 . 1.2464(18) ?
    O4 H41 . 0.905(16) ?
    O4 H42 . 0.906(16) ?
    N1 C9 . 1.3386(18) ?
    N1 C13 . 1.345(2) ?
    N2 C14 . 1.3283(19) ?
    N2 H21 . 0.89(2) ?
    N2 H22 . 0.86(2) ?
    C1 C2 . 1.509(2) ?
    C2 C3 . 1.395(2) ?
    C2 C7 . 1.397(2) ?
    C3 H3 . 0.93 ?
    C4 C3 . 1.387(2) ?
    C4 C5 . 1.396(2) ?
    C4 H4 . 0.93 ?
    C5 C8 . 1.507(2) ?
    C6 C5 . 1.396(2) ?
    C6 C7 . 1.387(2) ?
    C6 H6 . 0.93 ?
    C7 H7 . 0.93 ?
    C8 H8A . 0.96 ?
    C8 H8B . 0.96 ?
    C8 H8C . 0.96 ?
    C9 C10 . 1.391(2) ?
    C9 H9 . 0.93 ?
    C11 C10 . 1.396(2) ?
    C11 C12 . 1.385(2) ?
    C11 H11 . 0.93 ?
    C12 H12 . 0.93 ?
    C13 C12 . 1.383(2) ?
    C13 H13 . 0.93 ?
    C14 C10 . 1.4956(19) ?
loop_
    _geom_angle_atom_site_label_1
    _geom_angle_atom_site_label_2
    _geom_angle_atom_site_label_3
    _geom_angle_site_symmetry_1
    _geom_angle_site_symmetry_3
    _geom_angle
    _geom_angle_publ_flag
    O2 Mn1 O2 . 2 180.00(4) ?
    O2 Mn1 O4 . . 86.18(5) ?
    O2 Mn1 O4 2 . 93.82(5) ?
    O2 Mn1 O4 . 2 93.82(5) ?
    O2 Mn1 O4 2 2 86.18(5) ?
    O2 Mn1 N1 . 2 86.02(4) ?
    O2 Mn1 N1 2 2 93.98(4) ?
    O2 Mn1 N1 . . 93.98(4) ?
    O2 Mn1 N1 2 . 86.02(4) ?
    O4 Mn1 O4 . 2 180.00(5) ?
    O4 Mn1 N1 . 2 91.32(4) ?
    O4 Mn1 N1 2 2 88.68(4) ?
    O4 Mn1 N1 . . 88.68(4) ?
    O4 Mn1 N1 2 . 91.32(4) ?
    N1 Mn1 N1 2 . 180.00(9) ?
    C1 O2 Mn1 . . 136.86(10) ?
    Mn1 O4 H41 . . 122.2(18) ?
    Mn1 O4 H42 . . 129.2(16) ?
    H42 O4 H41 . . 107(2) ?
    C9 N1 Mn1 . . 121.52(10) ?
    C9 N1 C13 . . 117.56(13) ?
    C13 N1 Mn1 . . 120.88(10) ?
    C14 N2 H21 . . 124.4(15) ?
    C14 N2 H22 . . 113.3(16) ?
    H21 N2 H22 . . 121(2) ?
    O1 C1 O2 . . 125.89(14) ?
    O1 C1 C2 . . 118.59(13) ?
    O2 C1 C2 . . 115.51(13) ?
    C3 C2 C1 . . 120.90(13) ?
    C3 C2 C7 . . 118.51(14) ?
    C7 C2 C1 . . 120.56(13) ?
    C2 C3 H3 . . 119.7 ?
    C4 C3 C2 . . 120.59(14) ?
    C4 C3 H3 . . 119.7 ?
    C3 C4 C5 . . 121.05(14) ?
    C3 C4 H4 . . 119.5 ?
    C5 C4 H4 . . 119.5 ?
    C4 C5 C8 . . 120.94(15) ?
    C6 C5 C4 . . 118.20(14) ?
    C6 C5 C8 . . 120.86(15) ?
    C5 C6 H6 . . 119.5 ?
    C7 C6 C5 . . 120.91(14) ?
    C7 C6 H6 . . 119.5 ?
    C2 C7 H7 . . 119.6 ?
    C6 C7 C2 . . 120.74(14) ?
    C6 C7 H7 . . 119.6 ?
    C5 C8 H8A . . 109.5 ?
    C5 C8 H8B . . 109.5 ?
    C5 C8 H8C . . 109.5 ?
    H8A C8 H8B . . 109.5 ?
    H8A C8 H8C . . 109.5 ?
    H8B C8 H8C . . 109.5 ?
    N1 C9 C10 . . 123.52(13) ?
    N1 C9 H9 . . 118.2 ?
    C10 C9 H9 . . 118.2 ?
    C9 C10 C11 . . 118.15(13) ?
    C9 C10 C14 . . 118.12(13) ?
    C11 C10 C14 . . 123.72(13) ?
    C10 C11 H11 . . 120.7 ?
    C12 C11 C10 . . 118.59(14) ?
    C12 C11 H11 . . 120.7 ?
    C11 C12 H12 . . 120.4 ?
    C13 C12 C11 . . 119.26(14) ?
    C13 C12 H12 . . 120.4 ?
    N1 C13 C12 . . 122.90(14) ?
    N1 C13 H13 . . 118.6 ?
    C12 C13 H13 . . 118.6 ?
    O3 C14 N2 . . 121.84(14) ?
    O3 C14 C10 . . 119.46(13) ?
    N2 C14 C10 . . 118.71(13) ?
loop_
    _geom_torsion_atom_site_label_1
    _geom_torsion_atom_site_label_2
    _geom_torsion_atom_site_label_3
    _geom_torsion_atom_site_label_4
    _geom_torsion_site_symmetry_1
    _geom_torsion_site_symmetry_2
    _geom_torsion_site_symmetry_3
    _geom_torsion_site_symmetry_4
    _geom_torsion
    _geom_torsion_publ_flag
    O4 Mn1 O2 C1 . . . . -124.12(16) ?
    O4 Mn1 O2 C1 2 . . . 55.88(16) ?
    N1 Mn1 O2 C1 2 . . . 144.28(16) ?
    N1 Mn1 O2 C1 . . . . -35.72(16) ?
    O2 Mn1 N1 C9 . . . . -23.31(12) ?
    O2 Mn1 N1 C9 2 . . . 156.69(12) ?
    O2 Mn1 N1 C13 . . . . 154.04(12) ?
    O2 Mn1 N1 C13 2 . . . -25.96(12) ?
    O4 Mn1 N1 C9 . . . . 62.76(11) ?
    O4 Mn1 N1 C9 2 . . . -117.24(11) ?
    O4 Mn1 N1 C13 . . . . -119.89(12) ?
    O4 Mn1 N1 C13 2 . . . 60.11(12) ?
    Mn1 O2 C1 O1 . . . . -26.6(3) ?
    Mn1 O2 C1 C2 . . . . 153.01(12) ?
    Mn1 N1 C9 C10 . . . . 176.18(11) ?
    C13 N1 C9 C10 . . . . -1.3(2) ?
    Mn1 N1 C13 C12 . . . . -177.22(13) ?
    C9 N1 C13 C12 . . . . 0.2(2) ?
    O1 C1 C2 C3 . . . . -172.31(14) ?
    O1 C1 C2 C7 . . . . 9.7(2) ?
    O2 C1 C2 C3 . . . . 8.0(2) ?
    O2 C1 C2 C7 . . . . -169.99(14) ?
    C1 C2 C3 C4 . . . . -178.83(14) ?
    C7 C2 C3 C4 . . . . -0.8(2) ?
    C1 C2 C7 C6 . . . . 178.70(15) ?
    C3 C2 C7 C6 . . . . 0.6(2) ?
    C5 C4 C3 C2 . . . . 0.2(2) ?
    C3 C4 C5 C6 . . . . 0.4(2) ?
    C3 C4 C5 C8 . . . . -179.60(15) ?
    C5 C6 C7 C2 . . . . 0.0(2) ?
    C7 C6 C5 C4 . . . . -0.6(2) ?
    C7 C6 C5 C8 . . . . 179.46(15) ?
    N1 C9 C10 C11 . . . . 1.2(2) ?
    N1 C9 C10 C14 . . . . -177.98(13) ?
    C12 C11 C10 C9 . . . . -0.1(2) ?
    C12 C11 C10 C14 . . . . 179.01(15) ?
    C10 C11 C12 C13 . . . . -0.8(2) ?
    N1 C13 C12 C11 . . . . 0.8(3) ?
    O3 C14 C10 C9 . . . . -9.9(2) ?
    O3 C14 C10 C11 . . . . 170.95(15) ?
    N2 C14 C10 C9 . . . . 170.04(14) ?
    N2 C14 C10 C11 . . . . -9.1(2) ?
loop_
    _geom_hbond_atom_site_label_D
    _geom_hbond_atom_site_label_H
    _geom_hbond_atom_site_label_A
    _geom_hbond_site_symmetry_A
    _geom_hbond_distance_DH
    _geom_hbond_distance_HA
    _geom_hbond_distance_DA
    _geom_hbond_angle_DHA
    _geom_hbond_publ_flag
    N2 H21 O1 2_645 0.88(3) 1.97(3) 2.8456(19) 174(2) yes
    N2 H22 O3 2_745 0.86(3) 2.09(3) 2.952(2) 172(3) yes
    O4 H42 O3 2_655 0.90(3) 1.83(3) 2.7071(19) 164(3) yes
    C11 H11 O1 2_645 0.93 2.33 3.200(2) 156 yes
    O4 H41 Cg1 2_675 0.91(2) 2.33(2) 3.141(2) 149(3) yes
    C4 H4 Cg2 2_675 0.93 2.80 3.490(2) 132 yes
data_global
_journal_date_recd_electronic     2010-03-25
_journal_date_accepted     2010-03-29
_journal_name_full     'Acta Crystallographica, Section E'
_journal_year     2010
_journal_volume     66
_journal_issue      5
_journal_page_first     m490
_journal_page_last     m491
_journal_paper_category     QM
_journal_coeditor_code     CI5069
_publ_contact_author
;
Dr. Tuncer H\"okelek
Hacettepe University
Department of Physics
06800 Beytepe
Ankara
Turkey
;
_publ_contact_author_email     merzifon@hacettepe.edu.tr
_publ_contact_author_fax     '90(312)2352550'
_publ_contact_author_phone     '90(312)2977242'
_publ_section_title
;\
Diaquabis(4-methylbenzoato-\k<i>O</i>)bis(nicotinamide-\k<i>N</i>^1^)\
manganese(II)
;
loop_
    _publ_author_name
    _publ_author_address
    'Necefo\(glu, Hacali'
;
Department of Chemistry
Kafkas University
36100 Kars
Turkey
;
    '\,Cimen, Efdal'
;
Department of Chemistry
Kafkas University
36100 Kars
Turkey
;
    'Tercan, Bar\?i\,s'
;
Department of Physics
Karab\"uk University
78050 Karab\"uk
Turkey
;
    'Dal, Hakan'
;
Department of Chemistry
Faculty of Science
Anadolu University
26470 Yeniba\(glar
Eski\,sehir
Turkey
;
    'H\"okelek, Tuncer'
;
Department of Physics
Hacettepe University
06800 Beytepe
Ankara
Turkey
;
