# Supplementary material for: Diaqua­bis(4-methyl­benzoato-κO)bis­(nicotinamide-κN 1)manganese(II)
Source: Acta Crystallogr Sect E Struct Rep Online. 2010 Apr 10;66(Pt 5):m490–1. doi: 10.1107/S1600536810011815 (PMC2979200; doi:10.1107/S1600536810011815)
Supplement: Supplementary file 2 [file e-66-0m490-Isup2.hkl]

#
# h,k,l, Fc-squared, Fo-squared, sigma(Fo-squared) and status flag
#
data_I
_shelx_title ' tb18 in P -1'
_shelx_refln_list_code          4
_shelx_F_calc_maximum      117.93
_exptl_crystal_F_000       314.94
_reflns_d_resolution_high  0.7479
 
loop_
 _symmetry_equiv_pos_as_xyz
 'x, y, z'
 '-x, -y, -z'
 
_cell_length_a     7.3289
_cell_length_b    10.1768
_cell_length_c    10.6292
_cell_angle_alpha  66.852
_cell_angle_beta   78.232
_cell_angle_gamma  70.206
 
_shelx_F_squared_multiplier     1.000
 
loop_
 _refln_index_h
 _refln_index_k
 _refln_index_l
 _refln_F_squared_calc
 _refln_F_squared_meas
 _refln_F_squared_sigma
 _refln_observed_status
   1   0   0       80.96       78.06      1.32 o
   2   0   0     1052.99     1049.56      9.05 o
   3   0   0     1113.21     1179.94     10.67 o
   4   0   0      914.46      931.94      9.15 o
   5   0   0      665.08      677.27      7.69 o
   6   0   0        0.38        1.04      0.69 o
   7   0   0      762.09      729.48     27.37 o
   8   0   0       32.34       27.09      3.42 o
   9   0   0        7.32        1.71      3.14 o
  -8   1   0        3.00        3.71      2.71 o
  -7   1   0      272.97      281.27     11.83 o
  -6   1   0       30.39       31.84      1.16 o
  -5   1   0      422.46      417.16      5.23 o
  -4   1   0       24.06       32.63      0.69 o
  -3   1   0      137.46      143.22      1.47 o
  -2   1   0     1251.61     1317.40     11.91 o
  -1   1   0      393.20      426.26      4.62 o
   0   1   0      440.27      549.28     16.39 o
   1   1   0     1348.19     1307.86     20.53 o
   2   1   0      389.77      359.58      4.27 o
   3   1   0      304.10      279.86      2.65 o
   4   1   0      152.11      182.69      2.31 o
   5   1   0      782.73      791.67      8.47 o
   6   1   0      289.35      279.91      4.60 o
   7   1   0       17.57       26.29      1.82 o
   8   1   0       71.61       70.00      5.13 o
   9   1   0       89.68       87.82      6.13 o
  -8   2   0        2.34        0.57      2.57 o
  -7   2   0       11.59       10.83      2.57 o
  -6   2   0      436.42      436.20      9.37 o
  -5   2   0       97.63       97.73      1.68 o
  -4   2   0      119.34      118.98      1.38 o
  -3   2   0      196.17      167.70      1.87 o
  -2   2   0     2103.01     2266.27     26.92 o
  -1   2   0       57.73       69.33      1.47 o
   0   2   0     1639.34     1942.62     50.25 o
   1   2   0     3190.46     3365.00    128.73 o
   2   2   0     1538.65     1521.37     17.55 o
   3   2   0      392.72      376.38      4.53 o
   4   2   0      154.61      158.96      1.75 o
   5   2   0      334.99      334.54      3.98 o
   6   2   0      399.97      384.23      6.66 o
   7   2   0      109.69      108.63      2.93 o
   8   2   0       17.97       21.81      2.99 o
   9   2   0       32.66       32.79      3.99 o
  -7   3   0       20.78       20.67      2.85 o
  -6   3   0       23.26       22.05      1.30 o
  -5   3   0      110.78       98.77      1.89 o
  -4   3   0     1414.52     1374.86     24.51 o
  -3   3   0      484.51      504.52      6.13 o
  -2   3   0        4.22        2.96      0.33 o
  -1   3   0       12.24       19.25      0.57 o
   0   3   0      323.74      405.74      7.52 o
   1   3   0      861.85      962.65     32.72 o
   2   3   0     2715.14     2689.62     36.47 o
   3   3   0     1314.29     1294.23     15.07 o
   4   3   0     1891.57     1885.01     22.82 o
   5   3   0       60.28       73.26      1.44 o
   6   3   0        8.36        9.48      0.85 o
   7   3   0      161.84      163.47      3.86 o
   8   3   0        1.10        0.32      1.30 o
   9   3   0      208.62      220.54     10.41 o
  -7   4   0      187.50      195.35      7.98 o
  -6   4   0      169.02      152.54      5.22 o
  -5   4   0       84.07       75.61      1.81 o
  -4   4   0      119.34      105.51      2.34 o
  -3   4   0     1241.32     1345.59     18.86 o
  -2   4   0      141.00      120.96      1.62 o
  -1   4   0      423.57      510.41      7.82 o
   0   4   0       63.31      109.85      2.22 o
   1   4   0      861.21      905.83     18.58 o
   2   4   0     1751.88     1850.97     26.92 o
   3   4   0      311.20      309.50      6.19 o
   4   4   0       22.57       22.13      0.58 o
   5   4   0        6.88        5.61      0.57 o
   6   4   0       21.86       22.52      1.08 o
   7   4   0      161.05      159.62      3.80 o
   8   4   0      270.03      286.41      8.24 o
   9   4   0       11.05       10.69      2.85 o
  -7   5   0       31.17       31.08      2.66 o
  -6   5   0       23.97       25.00      2.19 o
  -5   5   0       45.93       46.07      1.85 o
  -4   5   0      275.77      258.13      5.20 o
  -3   5   0      265.80      294.85      4.58 o
  -2   5   0      156.23      172.05      2.60 o
  -1   5   0        0.55        1.04      0.33 o
   0   5   0      298.79      304.46      5.81 o
   1   5   0      694.19      801.62     14.89 o
   2   5   0       98.72       84.14      1.64 o
   3   5   0      883.07      950.19     14.82 o
   4   5   0       14.48       14.10      0.45 o
   5   5   0       22.11       25.03      1.13 o
   6   5   0        2.02        3.57      1.15 o
   7   5   0      240.56      244.38      9.09 o
   8   5   0      272.11      299.37     11.55 o
   9   5   0        0.42       -0.71      1.56 o
  -6   6   0       81.32       82.76      6.49 o
  -5   6   0       65.49       67.33      3.11 o
  -4   6   0      908.09      852.39     17.46 o
  -3   6   0      120.25      121.69      2.74 o
  -2   6   0       19.41       24.09      1.17 o
  -1   6   0      482.25      555.17      9.44 o
   0   6   0     1212.58     1417.00     26.05 o
   1   6   0      186.29      199.78      4.02 o
   2   6   0      101.66      114.05      3.36 o
   3   6   0      146.66      143.82      3.32 o
   4   6   0      179.88      175.51      6.29 o
   5   6   0      142.72      137.91      3.54 o
   6   6   0      384.90      384.40      8.60 o
   7   6   0        3.09        3.24      1.26 o
   8   6   0       26.88       32.93      3.42 o
   9   6   0       91.53      106.49      6.13 o
  -6   7   0      105.77      101.87      4.36 o
  -5   7   0       37.86       33.80      2.92 o
  -4   7   0       58.27       59.56      2.42 o
  -3   7   0      671.07      712.72     14.54 o
  -2   7   0       35.34       37.50      1.81 o
  -1   7   0      427.74      481.20      9.75 o
   0   7   0      595.60      651.76     10.76 o
   1   7   0      836.80      883.23     16.59 o
   2   7   0      196.57      174.21      4.27 o
   3   7   0      106.74       91.76      1.73 o
   4   7   0      437.34      422.38     10.84 o
   5   7   0      109.63      101.20      3.58 o
   6   7   0      403.73      394.18     10.23 o
   7   7   0      233.83      238.09      8.62 o
   8   7   0       85.18       82.11      4.99 o
   9   7   0       51.75       48.90      4.28 o
  -5   8   0        7.11        3.01      1.40 o
  -4   8   0        2.48        3.74      1.26 o
  -3   8   0      210.23      222.81      6.31 o
  -2   8   0      145.48      157.94      3.68 o
  -1   8   0      275.00      298.46      7.47 o
   0   8   0        2.28        2.00      0.60 o
   1   8   0       70.43       63.82      1.51 o
   2   8   0       80.94       79.93      2.00 o
   3   8   0       83.32       79.27      2.74 o
   4   8   0      212.19      190.44      5.51 o
   5   8   0      146.85      150.26      5.84 o
   6   8   0       87.20       90.81      4.42 o
   7   8   0       35.65       33.93      3.14 o
   8   8   0        6.01        5.70      2.14 o
  -4   9   0       41.63       45.70      2.72 o
  -3   9   0       52.75       65.19      2.86 o
  -2   9   0      140.59      144.22      3.50 o
  -1   9   0       54.26       56.05      2.19 o
   0   9   0      461.96      464.81     10.00 o
   1   9   0       45.45       45.13      1.98 o
   2   9   0       43.65       51.18      2.09 o
   3   9   0      140.97      140.28      4.21 o
   4   9   0      249.45      215.26      7.41 o
   5   9   0       93.95       93.80      4.28 o
   6   9   0        1.36       -0.43      1.28 o
   7   9   0       29.69       26.23      2.71 o
   8   9   0       13.15       12.55      2.42 o
  -3  10   0       71.94       83.37      3.41 o
  -2  10   0      128.11      146.52      4.55 o
  -1  10   0      180.82      180.11      5.05 o
   0  10   0      107.37      103.50      3.11 o
   1  10   0       65.75       72.41      2.70 o
   2  10   0        0.34       -0.86      0.86 o
   3  10   0       85.32       76.27      3.28 o
   4  10   0       19.36       15.97      1.71 o
   5  10   0        4.21        5.56      1.43 o
   6  10   0      117.24      106.63      4.99 o
   7  10   0       47.62       45.19      3.56 o
  -1  11   0        8.51        8.21      1.71 o
   0  11   0       18.99       20.57      1.85 o
   1  11   0      121.21      114.62      4.28 o
   3  11   0      105.68      101.50      3.99 o
   4  11   0        4.42        3.28      1.28 o
   5  11   0       32.61       24.09      2.28 o
   6  11   0       28.87       25.80      2.42 o
   1  12   0       22.23       19.10      1.57 o
   4  12   0       54.24       44.76      2.71 o
   5  12   0       96.13       96.51      4.42 o
  -6 -11   1       83.22       86.11      4.28 o
  -5 -11   1       16.65       11.97      1.71 o
   0 -11   1       47.63       49.16      1.95 o
   1 -11   1      118.46      117.70      4.92 o
  -7 -10   1      117.89      121.75      5.70 o
  -6 -10   1       45.71       45.19      3.14 o
  -5 -10   1       17.77       18.68      1.85 o
  -4 -10   1        2.13        0.57      1.14 o
   0 -10   1       34.05       34.51      1.50 o
   1 -10   1        5.08        6.13      1.01 o
   2 -10   1      291.21      315.56      8.26 o
  -7  -9   1        1.90        1.43      1.71 o
  -6  -9   1        8.45        9.98      1.71 o
  -4  -9   1       12.57       10.83      1.43 o
  -3  -9   1       18.47       16.29      1.57 o
  -2  -9   1      284.06      264.45     12.40 o
  -1  -9   1       13.55       12.40      2.42 o
   0  -9   1       23.48       21.79      1.16 o
   1  -9   1        9.51       12.55      1.11 o
   2  -9   1      501.85      546.42     13.27 o
   3  -9   1       83.96       84.15      3.25 o
   4  -9   1       45.69       48.72      2.74 o
  -8  -8   1        0.25        1.85      2.00 o
  -7  -8   1      264.31      262.59      9.98 o
  -6  -8   1        7.03        8.98      1.71 o
  -5  -8   1       70.19       69.85      3.56 o
  -4  -8   1      219.89      201.25      5.75 o
  -3  -8   1        8.14        9.49      1.78 o
  -2  -8   1       13.66       17.53      2.57 o
  -1  -8   1        0.34        1.57      1.43 o
   0  -8   1     1053.50     1099.42     26.57 o
   1  -8   1      148.04      153.90      3.33 o
   2  -8   1       76.77       79.67      5.20 o
   3  -8   1      240.79      234.86      6.52 o
   4  -8   1      100.17       97.94      3.76 o
   5  -8   1      135.26      133.26      7.91 o
  -8  -7   1        1.48        2.57      2.00 o
  -7  -7   1      149.16      146.55      6.42 o
  -6  -7   1        4.08        3.28      1.43 o
  -5  -7   1       34.24       38.45      2.11 o
  -4  -7   1      346.91      335.17      8.85 o
  -3  -7   1      166.54      161.32      2.70 o
  -2  -7   1       22.83       32.08      2.85 o
  -1  -7   1        7.24        5.56      1.57 o
   0  -7   1      373.75      385.04      6.69 o
   1  -7   1      339.73      349.27      7.32 o
   2  -7   1      304.26      314.71      7.92 o
   3  -7   1        9.41       10.28      1.26 o
   4  -7   1        1.80        2.31      1.81 o
   5  -7   1       40.47       42.45      3.35 o
  -9  -6   1      118.56      127.73      6.84 o
  -8  -6   1       14.28       17.39      2.71 o
  -7  -6   1       24.74       23.38      2.71 o
  -6  -6   1      326.51      320.75      8.58 o
  -5  -6   1      371.17      378.93      8.25 o
  -4  -6   1      109.37      104.95      3.40 o
  -3  -6   1       66.49       73.83      1.42 o
  -2  -6   1       89.07       93.99      2.11 o
  -1  -6   1      375.15      336.30     14.26 o
   0  -6   1      477.06      513.96      9.53 o
   1  -6   1      494.63      514.59      8.61 o
   2  -6   1      340.59      374.69      9.17 o
   3  -6   1      112.56      126.99      3.30 o
   4  -6   1        1.24       -0.72      1.17 o
   5  -6   1      279.92      245.31      7.12 o
   6  -6   1      319.26      326.24      9.32 o
  -9  -5   1        2.97        1.71      2.28 o
  -8  -5   1       86.29       99.51      5.56 o
  -7  -5   1        9.13       10.27      1.23 o
  -6  -5   1       52.94       47.58      1.71 o
  -5  -5   1      491.44      499.98     10.68 o
  -4  -5   1      356.91      361.04     10.77 o
  -3  -5   1      372.84      360.33      5.56 o
  -2  -5   1        1.32        0.69      0.29 o
  -1  -5   1      303.04      282.12     11.97 o
   0  -5   1       20.67       20.59      1.19 o
   1  -5   1       49.94       48.56      1.13 o
   2  -5   1      159.37      188.75      3.62 o
   3  -5   1     1017.76     1083.43     21.43 o
   4  -5   1       62.84       58.70      2.98 o
   5  -5   1       31.01       28.16      1.72 o
   6  -5   1       11.99       16.04      1.91 o
   7  -5   1      209.63      222.89      7.16 o
  -9  -4   1        6.04        2.85      2.71 o
  -8  -4   1      121.15      126.51      4.68 o
  -7  -4   1      305.18      308.48      6.39 o
  -6  -4   1       40.54       40.18      1.55 o
  -5  -4   1        0.35        0.49      0.56 o
  -4  -4   1       45.90       43.11      0.98 o
  -3  -4   1     1687.01     1793.54     26.22 o
  -2  -4   1      674.58      709.80     12.60 o
  -1  -4   1       11.61       16.96      1.85 o
   0  -4   1       40.61       52.38      1.33 o
   1  -4   1      126.72      146.45      2.63 o
   2  -4   1     1192.35     1423.10     23.39 o
   3  -4   1      318.93      356.39      5.50 o
   4  -4   1      167.44      145.74      2.88 o
   5  -4   1        5.19        7.41      0.83 o
   6  -4   1      135.65      135.37      4.75 o
   7  -4   1       18.14       15.88      2.05 o
  -9  -3   1       73.25       79.69      5.99 o
  -8  -3   1       67.60       76.25      3.85 o
  -7  -3   1       33.40       37.60      1.74 o
  -6  -3   1      156.43      163.08      3.30 o
  -5  -3   1       38.53       41.78      1.17 o
  -4  -3   1      587.57      586.66      7.32 o
  -3  -3   1      660.43      662.09      9.78 o
  -2  -3   1     1421.71     1474.83     20.10 o
  -1  -3   1      122.50      129.52      4.08 o
   0  -3   1      198.66      215.83      8.84 o
   1  -3   1      110.36      145.57      5.52 o
   2  -3   1       63.37       57.52      1.13 o
   3  -3   1     1159.78     1307.00     17.50 o
   4  -3   1     1301.23     1269.68     17.91 o
   5  -3   1       12.34       13.41      0.91 o
   6  -3   1       60.66       50.78      1.70 o
   7  -3   1       19.57       23.73      4.49 o
  -9  -2   1      105.31      128.45      7.41 o
  -8  -2   1      216.20      238.50     10.69 o
  -7  -2   1       95.34       97.52      2.81 o
  -6  -2   1      157.17      159.72      3.63 o
  -5  -2   1       28.31       29.39      1.03 o
  -4  -2   1       17.49       11.55      0.55 o
  -3  -2   1      554.84      491.05      5.57 o
  -2  -2   1      734.99      663.33      9.07 o
  -1  -2   1    10122.73    10119.97    167.93 o
   0  -2   1       10.22       14.26      1.28 o
   1  -2   1      263.51      276.58      5.76 o
   2  -2   1      369.50      549.01      6.95 o
   3  -2   1     1233.14     1389.76     15.12 o
   4  -2   1      357.56      391.35      4.89 o
   5  -2   1       77.80       81.55      1.66 o
   6  -2   1      128.73      118.60      2.64 o
   7  -2   1      111.10      116.61      4.74 o
  -9  -1   1       10.12        7.41      3.28 o
  -8  -1   1      168.43      182.48      8.84 o
  -7  -1   1        0.32        1.74      0.82 o
  -6  -1   1      100.89       95.27      2.05 o
  -5  -1   1       45.01       43.83      0.91 o
  -4  -1   1      422.35      388.43      4.42 o
  -3  -1   1     1519.38     1395.61     13.56 o
  -2  -1   1       76.20       64.93      0.94 o
  -1  -1   1     1439.97     1432.90     16.64 o
   0  -1   1       34.27       47.11      2.04 o
   1  -1   1      698.49      762.33     49.78 o
   2  -1   1     1909.82     2001.50     27.92 o
   3  -1   1       50.60       60.37      0.74 o
   4  -1   1       62.69       63.37      0.91 o
   5  -1   1      109.07       99.87      2.05 o
   6  -1   1     1175.53     1171.40     18.29 o
   7  -1   1        2.74       -0.71      2.00 o
   8  -1   1        6.31        2.57      2.42 o
  -9   0   1       43.13       41.48      4.70 o
  -8   0   1      117.47      115.05      6.70 o
  -7   0   1       34.53       37.86      2.21 o
  -6   0   1      330.77      325.05      5.28 o
  -5   0   1      886.93      878.98      9.85 o
  -4   0   1      360.05      333.42      3.78 o
  -3   0   1      257.99      268.10      2.78 o
  -2   0   1        0.50        1.28      0.15 o
  -1   0   1     2604.37     2589.80     24.27 o
   0   0   1     2700.56     2631.45     43.06 o
   1   0   1     1382.57     1386.56     19.51 o
   2   0   1      218.76      244.32      3.02 o
   3   0   1       66.15       94.26      1.13 o
   4   0   1      491.94      467.22      4.91 o
   5   0   1      804.66      784.03      8.08 o
   6   0   1      461.17      451.71      6.05 o
   7   0   1        3.75        1.85      2.00 o
   8   0   1       66.09       63.58      4.70 o
   9   0   1        0.46       -2.71      2.71 o
  -8   1   1       17.89       19.96      3.42 o
  -7   1   1      257.16      262.02     11.40 o
  -6   1   1       75.49       72.92      2.60 o
  -5   1   1      643.42      597.60      7.19 o
  -4   1   1       86.17       77.10      1.10 o
  -3   1   1      276.48      292.79      2.92 o
  -2   1   1       17.38       14.24      0.33 o
  -1   1   1       19.53       16.06      0.46 o
   0   1   1      624.41      707.38      9.67 o
   1   1   1     3132.29     3068.61     41.31 o
   2   1   1      100.77       89.17      1.24 o
   3   1   1      604.81      578.57      5.13 o
   4   1   1      462.24      403.61      3.93 o
   5   1   1      277.47      251.72      3.00 o
   6   1   1       23.44       24.47      0.91 o
   7   1   1       20.48       28.94      2.92 o
   8   1   1       74.04       77.98      5.27 o
   9   1   1       54.18       58.02      4.99 o
  -8   2   1      143.78      150.40      7.84 o
  -7   2   1      922.23      903.97     33.36 o
  -6   2   1       37.26       36.84      1.89 o
  -5   2   1      165.15      152.03      2.59 o
  -4   2   1      121.92      116.17      1.56 o
  -3   2   1      327.87      333.89      3.22 o
  -2   2   1      777.01      841.35      9.33 o
  -1   2   1      280.17      292.85      5.36 o
   0   2   1     3330.26     4067.86    111.27 o
   1   2   1      483.43      526.66     16.49 o
   2   2   1      306.27      324.42      3.65 o
   4   2   1      158.90      144.40      1.59 o
   5   2   1      175.36      162.97      2.14 o
   6   2   1      447.99      430.07      6.20 o
   7   2   1      181.14      169.15      3.96 o
   8   2   1        0.84        1.98      2.92 o
   9   2   1       11.32       12.26      2.99 o
  -7   3   1        9.36       13.12      2.71 o
  -6   3   1      229.30      218.15      4.70 o
  -5   3   1       91.30       92.28      1.92 o
  -4   3   1      128.48      136.70      2.55 o
  -3   3   1       58.81       73.15      1.15 o
  -2   3   1     1074.96     1221.11     15.36 o
  -1   3   1     1438.87     1754.52     20.67 o
   0   3   1      615.58      828.99     17.69 o
   1   3   1        0.48        2.32      0.50 o
   2   3   1      173.23      152.26      3.07 o
   3   3   1      931.54      926.89     11.01 o
   4   3   1       58.55       58.37      1.33 o
   5   3   1      145.33      138.04      1.72 o
   6   3   1        5.19        5.82      0.62 o
   7   3   1      246.80      249.48      5.32 o
   8   3   1      153.15      156.39      7.70 o
   9   3   1       36.74       52.03      4.70 o
  -6   4   1      100.66       99.69      3.96 o
  -5   4   1      334.90      323.37      6.39 o
  -4   4   1      162.67      147.83      2.53 o
  -3   4   1      322.82      303.71      4.32 o
  -2   4   1     1115.64     1225.73     13.84 o
  -1   4   1      595.92      746.14     11.34 o
   0   4   1      253.52      286.99      5.50 o
   1   4   1        4.18        5.01      0.38 o
   2   4   1      791.83      794.02     12.60 o
   3   4   1      153.21      141.33      1.88 o
   4   4   1       32.66       31.45      1.19 o
   5   4   1      241.87      256.23      3.76 o
   6   4   1       76.37       76.07      1.94 o
   7   4   1      210.31      217.28      4.78 o
   8   4   1      146.08      156.63      4.48 o
   9   4   1       32.11       31.93      3.71 o
  -7   5   1        2.71        1.71      2.14 o
  -6   5   1        1.42        0.36      1.21 o
  -5   5   1      610.43      566.04     12.11 o
  -4   5   1      912.07      895.20     13.85 o
  -3   5   1       60.92       59.05      1.66 o
  -2   5   1        7.07        5.55      0.48 o
  -1   5   1      250.10      327.72      5.28 o
   0   5   1      428.50      531.08      8.77 o
   1   5   1      458.73      474.25     10.62 o
   2   5   1     3600.23     3889.52     56.17 o
   3   5   1      631.17      601.95      9.07 o
   4   5   1       46.06       52.02      0.92 o
   5   5   1        7.25        6.45      0.72 o
   6   5   1       83.94       98.44      2.83 o
   7   5   1      311.97      307.27      5.96 o
   8   5   1       14.26       14.18      1.76 o
   9   5   1      126.21      120.90      4.73 o
  -6   6   1       54.01       46.30      3.28 o
  -5   6   1      271.27      242.78      7.12 o
  -4   6   1      527.75      509.21      9.18 o
  -3   6   1        0.51        0.18      1.39 o
  -2   6   1       12.28       16.15      0.95 o
  -1   6   1        0.86        0.42      0.46 o
   0   6   1     1063.52     1167.85     19.02 o
   1   6   1      666.36      715.94     21.17 o
   2   6   1       52.30       46.24      1.03 o
   3   6   1      190.26      176.95      2.97 o
   4   6   1      288.47      291.60      5.32 o
   5   6   1      251.68      234.09      4.66 o
   6   6   1       32.00       31.83      1.42 o
   7   6   1      101.73      105.08      3.17 o
   8   6   1       90.55       95.66      5.27 o
   9   6   1       51.68       48.90      4.28 o
  -6   7   1        1.15       -0.36      1.40 o
  -5   7   1        2.44        4.21      1.41 o
  -4   7   1      176.19      163.28      4.35 o
  -3   7   1      820.65      857.46     14.70 o
  -2   7   1        2.14        2.55      0.79 o
  -1   7   1       75.79       87.01      2.36 o
   0   7   1      307.58      313.42      5.45 o
   1   7   1      691.63      809.41     19.36 o
   2   7   1      199.17      193.02      3.13 o
   3   7   1       31.43       34.16      0.98 o
   4   7   1      334.44      353.93      9.27 o
   5   7   1       98.19      102.05      2.84 o
   6   7   1        4.46        4.90      0.98 o
   7   7   1       65.84       67.79      3.06 o
   8   7   1       81.50       96.37      5.42 o
   9   7   1       69.61       83.54      5.42 o
  -5   8   1        8.34        7.61      1.66 o
  -4   8   1       60.59       56.20      3.56 o
  -3   8   1       83.22       83.44      2.35 o
  -2   8   1      443.28      473.37     11.67 o
  -1   8   1      539.58      599.86     14.33 o
   0   8   1       12.71       11.70      0.87 o
   1   8   1        2.08        1.12      0.56 o
   2   8   1      277.46      285.24      6.51 o
   3   8   1       88.12       79.84      2.85 o
   4   8   1       32.16       25.12      1.70 o
   5   8   1      338.49      324.31      8.82 o
   6   8   1      632.69      625.23     22.24 o
   7   8   1       56.86       64.77      3.71 o
   8   8   1      112.27      109.91      5.70 o
   9   8   1       17.77       19.53      3.14 o
  -4   9   1        8.60        7.37      1.51 o
  -3   9   1       14.96       15.51      1.31 o
  -2   9   1      228.85      245.52      9.34 o
  -1   9   1      427.88      483.64     11.77 o
   0   9   1        1.17        0.21      0.71 o
   1   9   1        2.66        1.82      0.86 o
   2   9   1       21.60       20.33      1.49 o
   3   9   1      346.25      317.14      8.46 o
   4   9   1      237.75      208.79      6.04 o
   5   9   1       41.43       39.20      2.71 o
   6   9   1       40.15       40.34      2.99 o
   7   9   1        1.01        2.71      1.71 o
   8   9   1      144.64      149.69      6.99 o
  -3  10   1      219.32      240.40      7.98 o
  -2  10   1       34.02       38.34      1.75 o
  -1  10   1      142.42      151.98      4.51 o
   0  10   1       65.50       64.69      2.35 o
   1  10   1        9.98        8.93      1.78 o
   2  10   1        0.38        1.43      1.14 o
   3  10   1      121.77      117.47      4.56 o
   4  10   1      674.48      585.06     18.53 o
   5  10   1        2.54        2.42      1.43 o
   6  10   1        7.01        6.70      1.71 o
   7  10   1        7.61        8.41      2.00 o
   8  10   1      147.28      165.51      7.56 o
  -2  11   1       19.55       21.27      1.47 o
  -1  11   1       76.53       74.94      4.78 o
   0  11   1       18.13       15.40      1.71 o
   1  11   1      255.63      273.00      9.27 o
   2  11   1      155.56      148.26      5.56 o
   3  11   1       92.75       82.68      3.85 o
   4  11   1       12.21        7.84      1.57 o
   5  11   1       16.35       19.96      2.14 o
   6  11   1       28.86       26.37      2.57 o
   7  11   1        2.98        2.42      1.85 o
   0  12   1      112.22      110.34      4.70 o
   1  12   1       51.81       53.46      2.85 o
   2  12   1        7.96       11.26      1.57 o
   3  12   1        9.11       10.26      1.57 o
   4  12   1      158.05      151.40      5.84 o
   5  12   1       51.99       46.76      3.14 o
   6  12   1       28.19       23.09      2.42 o
  -5 -11   2        4.25        6.27      1.43 o
  -6 -10   2       69.07       71.99      3.85 o
  -5 -10   2        8.05        7.56      1.57 o
  -4 -10   2        3.15        4.13      1.14 o
   1 -10   2        9.31       11.38      1.16 o
   2 -10   2       57.49       46.59      3.85 o
  -7  -9   2       29.32       26.23      2.71 o
  -6  -9   2       24.31       20.81      2.28 o
  -5  -9   2       22.27       21.24      2.00 o
  -4  -9   2        7.95        5.56      1.14 o
  -2  -9   2      139.89      143.98      7.84 o
  -1  -9   2      262.22      261.88     12.26 o
   1  -9   2        9.19       10.46      1.05 o
   2  -9   2       22.92       23.69      2.49 o
   3  -9   2      106.94      106.58      3.71 o
  -8  -8   2      142.59      161.23      7.41 o
  -7  -8   2        0.38        0.29      1.57 o
  -6  -8   2       24.46       22.52      2.42 o
  -5  -8   2       67.50       66.58      3.42 o
  -4  -8   2       34.40       35.21      2.28 o
  -3  -8   2        6.80        7.93      1.43 o
  -2  -8   2        7.00       11.40      2.14 o
  -1  -8   2     1455.75     1410.05     55.17 o
   0  -8   2       16.50       21.53      2.71 o
   1  -8   2       51.97       48.56      1.81 o
   2  -8   2       91.44       87.76      2.90 o
   3  -8   2      115.73      113.90      3.79 o
   4  -8   2      136.07      130.99      4.46 o
  -8  -7   2        2.74        3.56      2.00 o
  -7  -7   2        1.75        4.13      1.71 o
  -6  -7   2       91.24       85.54      4.28 o
  -5  -7   2      155.22      145.98      5.70 o
  -4  -7   2      315.40      299.10      8.02 o
  -3  -7   2       74.13       69.59      1.70 o
  -2  -7   2       29.50       24.95      2.85 o
  -1  -7   2      107.70      109.91      5.84 o
   0  -7   2      337.08      333.87     14.26 o
   1  -7   2      519.43      536.39     12.62 o
   2  -7   2      473.84      506.13     12.22 o
   3  -7   2      168.01      149.94      6.84 o
   4  -7   2       57.38       44.67      3.78 o
   5  -7   2       89.46       77.61      3.45 o
  -8  -6   2        8.17        8.70      2.28 o
  -7  -6   2      273.16      276.56     10.41 o
  -6  -6   2       63.86       62.24      2.57 o
  -5  -6   2      207.73      202.75      6.01 o
  -4  -6   2       93.41       92.41      3.19 o
  -3  -6   2      180.13      192.76      2.91 o
  -2  -6   2       20.73       24.24      2.42 o
  -1  -6   2       65.59       60.59      3.71 o
   0  -6   2     1146.10     1211.86     28.87 o
   1  -6   2      536.22      594.36     11.95 o
   2  -6   2      238.41      247.14      6.31 o
   3  -6   2       16.21       16.61      1.85 o
   4  -6   2        8.24        7.00      1.06 o
   5  -6   2      170.45      164.13      5.26 o
   6  -6   2       43.09       37.41      4.21 o
  -9  -5   2        1.62        6.42      2.57 o
  -8  -5   2        4.49        3.42      2.00 o
  -7  -5   2       91.45      101.79      5.13 o
  -6  -5   2       31.71       35.98      1.77 o
  -5  -5   2      574.86      573.91     12.12 o
  -4  -5   2      232.33      233.54      6.43 o
  -3  -5   2        3.69        5.55      0.38 o
  -2  -5   2        2.38        3.27      0.38 o
  -1  -5   2      198.70      220.82      9.69 o
   0  -5   2      165.44      180.48      7.98 o
   1  -5   2      202.59      241.48      4.26 o
   2  -5   2      253.11      267.25      5.75 o
   3  -5   2     1157.20     1127.28     22.27 o
   4  -5   2       43.02       35.18      1.70 o
   5  -5   2        0.68       -0.03      0.92 o
   6  -5   2        0.33        0.34      1.23 o
   7  -5   2      167.25      174.42     11.76 o
  -9  -4   2      147.81      166.65      6.03 o
  -8  -4   2       22.77       27.66      3.28 o
  -7  -4   2      151.03      149.26      6.70 o
  -6  -4   2       86.58       86.01      2.49 o
  -5  -4   2       21.80       22.79      1.15 o
  -4  -4   2      186.08      170.27      2.57 o
  -3  -4   2       36.17       24.39      0.67 o
  -2  -4   2     3638.57     3789.44     58.37 o
  -1  -4   2       47.97       64.86      3.56 o
   0  -4   2      352.54      356.26     14.40 o
   1  -4   2      108.14       91.47      1.87 o
   2  -4   2      422.89      471.11      8.44 o
   3  -4   2       41.50       43.21      1.40 o
   4  -4   2       45.69       52.64      1.51 o
   5  -4   2      289.90      267.08      5.40 o
   6  -4   2       91.00       91.85      3.79 o
   7  -4   2       36.24       32.62      2.66 o
  -9  -3   2       55.66       60.73      5.70 o
  -8  -3   2        6.23        9.53      1.71 o
  -7  -3   2       65.33       69.56      3.71 o
  -6  -3   2        6.78        6.09      0.75 o
  -5  -3   2      360.88      328.05      5.68 o
  -4  -3   2      158.68      139.92      2.20 o
  -3  -3   2      334.60      325.15      4.26 o
  -2  -3   2      387.62      384.38      5.00 o
  -1  -3   2     1142.36     1192.88     24.02 o
   0  -3   2       23.54       13.39      1.50 o
   1  -3   2      142.25      209.39      3.42 o
   2  -3   2      513.36      634.68      9.71 o
   3  -3   2      710.43      785.15      9.88 o
   4  -3   2      433.79      413.39      6.78 o
   5  -3   2        8.62        8.46      0.85 o
   6  -3   2       40.50       37.35      2.01 o
   7  -3   2      108.01      113.60      3.69 o
  -9  -2   2       38.36       40.06      4.42 o
  -8  -2   2       99.84      102.79      6.27 o
  -7  -2   2       27.58       31.82      2.36 o
  -6  -2   2       49.35       46.74      1.55 o
  -5  -2   2      434.49      416.26      7.02 o
  -4  -2   2        3.66        4.40      0.41 o
  -3  -2   2      313.52      337.80      4.35 o
  -2  -2   2      477.63      470.83      6.12 o
  -1  -2   2     3216.04     3189.63     40.08 o
   0  -2   2        2.73        6.90      0.30 o
   1  -2   2      387.55      455.76      6.92 o
   2  -2   2      162.96      173.90      2.41 o
   3  -2   2     1449.45     1492.12     17.35 o
   4  -2   2      723.08      732.85      9.87 o
   5  -2   2      186.61      182.57      3.20 o
   6  -2   2       45.88       46.01      1.80 o
   7  -2   2      146.64      148.67      4.32 o
  -9  -1   2       11.54       12.40      3.42 o
  -8  -1   2        8.38       12.97      2.99 o
  -7  -1   2      125.05      133.77      3.52 o
  -6  -1   2      118.39      121.01      2.72 o
  -5  -1   2       16.59       14.91      0.70 o
  -4  -1   2     1480.35     1475.15     16.88 o
  -3  -1   2     1821.54     1792.13     18.75 o
  -2  -1   2      236.59      229.88      3.03 o
  -1  -1   2    13906.98    14013.33    166.68 o
   0  -1   2     3887.37     4273.47     89.00 o
   1  -1   2     5115.85     5674.52    105.10 o
   2  -1   2     2382.11     2575.88     33.24 o
   3  -1   2       24.69       38.19      0.80 o
   4  -1   2      161.92      154.80      1.94 o
   5  -1   2      623.16      599.80      8.09 o
   6  -1   2      204.10      164.72      3.32 o
   7  -1   2      107.65      100.50      2.80 o
   8  -1   2      145.80      142.13      6.99 o
  -8   0   2      109.47      113.05      6.99 o
  -7   0   2       31.23       38.72      2.26 o
  -6   0   2        2.05        4.02      0.72 o
  -5   0   2      260.08      258.87      3.24 o
  -4   0   2      245.80      237.91      2.78 o
  -3   0   2      426.04      385.66      3.72 o
  -2   0   2       32.18       19.60      0.38 o
  -1   0   2     2699.29     2588.24     26.52 o
   0   0   2      114.65      106.27      1.39 o
   1   0   2      910.46      941.44      9.87 o
   2   0   2      273.06      264.50      2.56 o
   3   0   2      598.03      645.02      5.71 o
   4   0   2        2.16        2.38      0.38 o
   5   0   2      110.12      111.32      1.53 o
   6   0   2      853.65      797.63     10.71 o
   7   0   2        1.45       -0.20      2.78 o
   8   0   2        1.27       -0.57      2.14 o
   9   0   2        9.83        2.99      2.85 o
  -8   1   2      193.05      207.57      9.98 o
  -7   1   2       38.61       41.20      3.99 o
  -6   1   2      113.20      112.21      7.06 o
  -5   1   2      287.30      283.49      3.56 o
  -4   1   2      135.68      120.91      1.74 o
  -3   1   2        3.92        5.72      0.31 o
  -2   1   2      377.21      346.11      3.21 o
  -1   1   2    10659.41    10566.34     95.86 o
   0   1   2     1922.02     1941.40     17.42 o
   1   1   2      201.96      178.66      3.49 o
   2   1   2      101.48       97.10      1.31 o
   3   1   2     1153.14     1197.64     10.73 o
   4   1   2       63.92       43.92      0.70 o
   5   1   2        2.20        3.15      0.38 o
   6   1   2      845.62      802.71     10.17 o
   7   1   2       46.75       49.33      3.85 o
   8   1   2       62.98       63.58      4.70 o
   9   1   2       13.57        7.56      2.85 o
  -8   2   2      423.85      459.90     18.53 o
  -7   2   2      119.28      125.59      6.99 o
  -6   2   2      178.37      180.15      4.94 o
  -5   2   2      365.58      345.88      4.52 o
  -4   2   2      170.32      145.91      1.79 o
  -3   2   2     1374.63     1324.44     12.51 o
  -2   2   2      864.30      872.98      8.32 o
  -1   2   2      781.10      715.90      6.60 o
   0   2   2     1662.66     1733.20     27.93 o
   1   2   2       59.89       67.20      1.88 o
   2   2   2      831.90      786.64      7.76 o
   3   2   2     1046.23     1155.90     10.66 o
   4   2   2     2937.17     2947.15     26.92 o
   5   2   2      973.69      927.66      9.05 o
   6   2   2      210.29      200.86      3.49 o
   7   2   2      146.76      115.49      3.43 o
   8   2   2       17.03       15.82      2.71 o
   9   2   2        7.14        9.98      2.85 o
  -8   3   2        0.64       -0.71      2.99 o
  -7   3   2      203.49      186.61      8.84 o
  -6   3   2      472.76      468.25     10.22 o
  -5   3   2      514.53      476.47      7.42 o
  -4   3   2      312.10      305.63      3.99 o
  -3   3   2      328.54      339.51      3.89 o
  -2   3   2       17.96       13.33      0.38 o
  -1   3   2     3486.79     3952.14     43.47 o
   0   3   2      110.30      120.97      3.34 o
   1   3   2      225.44      209.99      4.02 o
   2   3   2      547.25      524.43      6.09 o
   3   3   2       30.88       23.05      0.42 o
   4   3   2     1047.84     1028.04     10.25 o
   5   3   2      163.55      157.47      1.89 o
   6   3   2      269.82      258.36      3.66 o
   7   3   2        0.39        1.16      0.75 o
   8   3   2      139.44      131.41      7.84 o
   9   3   2       45.87       51.61      4.70 o
  -6   4   2      349.17      342.24      7.73 o
  -5   4   2      167.81      154.58      3.30 o
  -4   4   2       13.90       14.66      0.77 o
  -3   4   2        0.71        0.16      0.44 o
  -2   4   2      693.46      729.24     11.89 o
  -1   4   2     1520.05     1929.83     26.52 o
   0   4   2      146.28      172.31      2.98 o
   1   4   2      268.69      292.01      9.84 o
   2   4   2       63.54       38.64      0.91 o
   3   4   2     1374.37     1421.78     17.37 o
   4   4   2      274.17      258.81      3.98 o
   5   4   2       72.29       71.60      1.44 o
   6   4   2        6.23        9.90      1.12 o
   7   4   2       27.53       31.66      2.57 o
   8   4   2      439.39      427.92     11.40 o
   9   4   2       18.74       20.96      3.14 o
  -6   5   2       43.19       42.95      4.63 o
  -5   5   2       28.63       30.74      1.83 o
  -4   5   2     1317.70     1265.96     16.85 o
  -3   5   2        7.80        8.10      0.78 o
  -2   5   2       18.43       13.80      0.67 o
  -1   5   2      119.99      171.84      2.48 o
   0   5   2     1596.29     2035.99     50.81 o
   1   5   2     2734.71     3244.81     58.25 o
   2   5   2      242.76      256.47      5.27 o
   3   5   2      257.25      290.81      3.74 o
   4   5   2        0.52        0.73      0.36 o
   5   5   2        2.78        4.49      0.65 o
   6   5   2      176.19      167.79      3.36 o
   7   5   2      256.76      258.11      5.48 o
   8   5   2       98.58      116.23      3.66 o
   9   5   2       90.35       95.51      5.99 o
  -6   6   2        1.24        0.74      1.36 o
  -5   6   2      296.10      272.67      7.87 o
  -4   6   2       78.00       75.18      2.34 o
  -3   6   2      300.61      289.17      5.19 o
  -2   6   2       19.59       23.53      1.09 o
  -1   6   2      591.60      702.66      9.46 o
   0   6   2        4.19        6.59      0.64 o
   1   6   2      327.59      354.22      6.79 o
   2   6   2      788.05      864.33     17.06 o
   3   6   2        5.71       10.07      0.66 o
   4   6   2      136.18      141.45      1.89 o
   5   6   2       10.88       12.68      1.01 o
   6   6   2     1140.63     1120.54     20.00 o
   7   6   2        1.01        2.41      1.15 o
   8   6   2       14.93       16.39      1.76 o
   9   6   2       44.07       42.77      2.82 o
  -6   7   2       37.53       42.35      5.99 o
  -5   7   2      210.69      173.81      5.76 o
  -4   7   2      133.68      135.07      3.66 o
  -3   7   2       94.81       97.11      3.20 o
  -2   7   2       57.77       67.87      2.29 o
  -1   7   2       24.13       29.48      1.19 o
   0   7   2      155.02      169.02      3.86 o
   1   7   2      277.49      297.75      5.89 o
   2   7   2      660.90      697.37     11.33 o
   3   7   2      107.59      103.23      3.94 o
   4   7   2       21.11       17.99      1.53 o
   5   7   2      146.39      143.72      3.77 o
   6   7   2        4.38        6.52      1.05 o
   7   7   2      472.74      487.95     10.58 o
   8   7   2       43.80       49.18      3.99 o
   9   7   2        7.22        9.69      2.57 o
  -5   8   2        2.94        3.35      2.71 o
  -4   8   2      158.27      145.94      3.95 o
  -3   8   2      164.03      163.97      4.35 o
  -2   8   2      231.04      247.86      5.73 o
  -1   8   2      273.52      304.67      7.77 o
   0   8   2      868.13      969.08     19.15 o
   1   8   2      145.93      136.86      4.04 o
   2   8   2      192.42      175.92      6.27 o
   3   8   2       40.24       40.32      3.35 o
   4   8   2        6.35        5.60      1.10 o
   5   8   2      674.18      668.22     15.08 o
   6   8   2        4.50        4.73      1.35 o
   7   8   2      279.87      280.41     10.41 o
   8   8   2       13.20        7.56      2.28 o
   9   8   2        8.70       15.25      2.85 o
  -4   9   2        0.99        0.87      0.92 o
  -3   9   2       19.59       20.03      1.81 o
  -2   9   2      133.10      152.49      5.92 o
  -1   9   2        8.00       11.61      1.20 o
   0   9   2      205.04      211.59      8.48 o
   1   9   2      115.43      126.59      4.99 o
   2   9   2      221.45      226.10      7.84 o
   3   9   2      217.79      182.76      5.46 o
   4   9   2       47.39       53.89      3.56 o
   5   9   2        8.02        8.27      1.57 o
   6   9   2       17.37       16.95      1.56 o
   7   9   2        0.30        1.28      1.71 o
   8   9   2      305.76      328.03     12.40 o
  -3  10   2        4.64        5.48      1.06 o
  -2  10   2      447.23      451.48     11.53 o
  -1  10   2      341.55      349.45      9.01 o
   0  10   2        6.20        8.70      1.57 o
   1  10   2       16.37       15.54      1.71 o
   2  10   2       11.63       13.52      1.47 o
   3  10   2      919.17      829.69     25.80 o
   4  10   2       93.38       95.51      4.28 o
   5  10   2       25.05       23.38      2.28 o
   6  10   2        7.74        7.27      1.85 o
   7  10   2       55.74       55.46      3.85 o
   8  10   2       37.36       38.49      3.56 o
  -2  11   2       31.75       32.78      2.21 o
  -1  11   2       36.16       47.47      3.14 o
   0  11   2       46.01       51.32      3.28 o
   1  11   2       11.92        9.98      1.71 o
   2  11   2      117.59      112.76      4.85 o
   3  11   2       29.11       29.08      2.28 o
   4  11   2      128.74      106.06      4.70 o
   5  11   2      101.79       89.95      4.42 o
   6  11   2        6.87        5.70      1.71 o
   7  11   2       49.94       45.62      3.56 o
  -1  12   2       51.25       46.33      3.14 o
   0  12   2       99.81      101.79      4.70 o
   1  12   2        5.65        3.42      1.43 o
   2  12   2       33.85       31.93      2.57 o
   3  12   2        0.31       -0.43      1.43 o
   4  12   2      368.97      318.19     10.98 o
   5  12   2       89.84       89.10      4.42 o
   6  12   2       19.19       17.53      2.42 o
   2  13   2       17.56       16.11      2.00 o
   3  13   2       52.68       50.61      3.42 o
   4  13   2       30.44       29.94      2.71 o
   1 -10   3      188.85      183.33      6.56 o
  -6  -9   3       61.10       66.86      3.85 o
  -5  -9   3        3.65        4.13      1.43 o
  -4  -9   3       12.64       10.98      1.28 o
   1  -9   3      317.18      317.62     10.41 o
   2  -9   3       63.64       69.68      2.66 o
   3  -9   3       41.49       43.86      2.35 o
  -7  -8   3       69.34       79.55      4.56 o
  -6  -8   3      117.66      121.60      5.42 o
  -5  -8   3        1.90        1.71      1.28 o
  -4  -8   3        7.11       10.41      1.28 o
  -3  -8   3       33.90       32.08      3.71 o
  -2  -8   3      142.72      140.28      7.56 o
  -1  -8   3      245.38      237.93     11.12 o
   1  -8   3       40.14       43.77      2.78 o
   2  -8   3        2.61        3.13      0.95 o
   3  -8   3       71.54       65.87      2.85 o
   4  -8   3      137.33      136.15      4.55 o
  -8  -7   3      279.34      305.36     11.83 o
  -7  -7   3       44.29       35.21      3.14 o
  -6  -7   3       55.13       59.45      3.56 o
  -5  -7   3       97.49      104.50      4.56 o
  -4  -7   3      253.68      253.92      6.99 o
  -3  -7   3        6.31        8.27      0.90 o
  -2  -7   3       56.91       53.32      3.99 o
  -1  -7   3      504.23      498.39     20.67 o
   0  -7   3       30.36       33.93      2.85 o
   1  -7   3      126.49      126.84      3.41 o
   2  -7   3      451.89      464.97     11.27 o
   3  -7   3       10.54       11.57      1.30 o
   4  -7   3        0.74        0.92      1.10 o
   5  -7   3       63.28       79.21      5.27 o
  -8  -6   3      217.88      246.34      9.98 o
  -7  -6   3        0.79        2.28      1.71 o
  -6  -6   3        2.84        1.99      1.50 o
  -5  -6   3       92.79       84.11      3.99 o
  -4  -6   3       91.95       85.85      3.14 o
  -3  -6   3      781.39      781.97     16.05 o
  -2  -6   3       83.13       76.41      2.64 o
  -1  -6   3      209.51      204.43      9.41 o
   0  -6   3      211.17      194.45      8.84 o
   1  -6   3      565.56      565.62     11.42 o
   2  -6   3        0.34        1.24      0.75 o
   3  -6   3        6.66        4.10      1.28 o
   4  -6   3      144.10      129.58      5.20 o
   5  -6   3      235.79      231.40      6.86 o
   6  -6   3       21.43       22.13      2.19 o
  -8  -5   3       11.56       14.97      2.71 o
  -7  -5   3      109.68      106.63      5.42 o
  -6  -5   3      234.30      229.59      8.48 o
  -5  -5   3      218.86      206.33      4.97 o
  -4  -5   3       14.85       17.23      1.64 o
  -3  -5   3      208.33      210.31      4.48 o
  -2  -5   3      426.94      395.13      6.86 o
  -1  -5   3       21.11       18.39      2.14 o
   0  -5   3      164.90      153.91      3.16 o
   1  -5   3      102.69       97.86      1.98 o
   2  -5   3      411.30      400.66      9.66 o
   3  -5   3       33.62       42.80      2.21 o
   4  -5   3       67.38       58.91      2.18 o
   5  -5   3       14.53       14.87      2.99 o
   6  -5   3      109.14      104.83      4.20 o
  -8  -4   3        4.91        9.55      2.42 o
  -7  -4   3       88.21       86.96      4.85 o
  -6  -4   3      382.63      372.69     15.11 o
  -5  -4   3       19.05       18.90      1.23 o
  -4  -4   3       68.85       68.81      1.66 o
  -3  -4   3        3.14        3.75      0.42 o
  -2  -4   3      802.30      815.92     12.21 o
  -1  -4   3      431.94      401.46      6.83 o
   0  -4   3       82.64       74.46      3.20 o
   1  -4   3      281.94      348.97      5.97 o
   2  -4   3       46.76       56.85      1.31 o
   3  -4   3       97.68      100.19      2.27 o
   4  -4   3      120.09      116.42      2.74 o
   5  -4   3      153.01      152.68      4.09 o
   6  -4   3      316.58      305.10      8.61 o
   7  -4   3        9.99       11.91      2.14 o
  -8  -3   3       14.36       19.19      2.71 o
  -7  -3   3      109.84      115.52      4.28 o
  -6  -3   3      244.89      249.82      5.24 o
  -5  -3   3      272.22      275.96      7.55 o
  -4  -3   3      220.46      227.87      3.62 o
  -3  -3   3       31.57       33.64      1.12 o
  -2  -3   3      412.12      441.83      7.60 o
  -1  -3   3     1426.77     1546.59     23.52 o
   0  -3   3      801.29      865.03     14.57 o
   1  -3   3     1729.32     2013.42     29.33 o
   2  -3   3       67.36       90.60      1.57 o
   3  -3   3      237.11      224.37      3.71 o
   4  -3   3      202.83      192.38      3.81 o
   5  -3   3        1.23        0.85      0.62 o
   6  -3   3       38.64       33.76      2.41 o
   7  -3   3       71.53       76.11      3.65 o
  -8  -2   3       50.88       63.01      5.42 o
  -7  -2   3       27.68       31.37      2.31 o
  -6  -2   3       96.06       99.69      2.38 o
  -5  -2   3      120.20      116.66      2.52 o
  -4  -2   3       32.26       25.73      0.79 o
  -3  -2   3      289.94      247.87      3.52 o
  -2  -2   3      660.40      590.37      9.25 o
  -1  -2   3      591.07      587.76      8.23 o
   0  -2   3      307.05      303.44      4.68 o
   1  -2   3      196.28      256.40      4.87 o
   2  -2   3     1611.26     1758.01     29.69 o
   3  -2   3      507.20      501.44      7.70 o
   4  -2   3      273.20      265.02      4.18 o
   5  -2   3       60.56       63.50      1.57 o
   6  -2   3       36.92       42.18      1.80 o
   7  -2   3      283.25      278.50      6.84 o
   8  -2   3       18.17       15.54      3.28 o
  -8  -1   3      107.86      115.05      7.13 o
  -7  -1   3        0.39        2.01      1.34 o
  -6  -1   3       47.57       48.76      1.90 o
  -5  -1   3      357.22      321.87      5.65 o
  -4  -1   3     1140.15     1063.43     14.25 o
  -3  -1   3      680.49      665.29      7.97 o
  -2  -1   3      106.47      110.26      1.44 o
  -1  -1   3      856.49      896.90     10.18 o
   0  -1   3      434.53      420.38      6.34 o
   1  -1   3      577.70      570.97      7.91 o
   2  -1   3     1936.47     2156.89     27.86 o
   3  -1   3      217.34      188.04      2.62 o
   4  -1   3        5.26        6.75      0.49 o
   5  -1   3      219.86      206.14      3.42 o
   6  -1   3       13.70       14.88      0.88 o
   7  -1   3      101.87      102.06      2.80 o
   8  -1   3      151.03      154.39      8.27 o
  -8   0   3        2.08       -0.71      2.71 o
  -7   0   3      106.25      106.08      4.44 o
  -6   0   3      228.54      238.09      5.15 o
  -5   0   3      263.48      243.17      4.05 o
  -4   0   3      858.83      814.11      9.07 o
  -3   0   3     1368.37     1366.28     13.65 o
  -2   0   3     2198.03     2161.45     20.29 o
  -1   0   3     2552.71     2609.11     26.51 o
   0   0   3        9.42        8.77      0.31 o
   1   0   3      321.28      337.37      3.99 o
   2   0   3      149.71      148.93      1.91 o
   3   0   3      760.43      814.30      7.57 o
   4   0   3      140.63      135.68      1.70 o
   5   0   3     1330.04     1258.44     16.40 o
   6   0   3        0.37        1.23      0.67 o
   7   0   3        1.33       -0.46      0.98 o
   8   0   3       16.56       13.12      2.57 o
   9   0   3       16.37       11.55      2.85 o
  -8   1   3       29.93       21.38      3.85 o
  -7   1   3      391.52      397.88     16.25 o
  -6   1   3      437.56      423.37      8.58 o
  -5   1   3        5.99        6.58      0.71 o
  -4   1   3      130.73      130.18      1.69 o
  -3   1   3      157.61      149.03      1.89 o
  -2   1   3     2469.75     2487.65     23.37 o
  -1   1   3      523.35      555.86      5.17 o
   0   1   3      286.24      256.09      3.20 o
   1   1   3      572.53      518.84      6.06 o
   2   1   3     1202.44     1172.30     11.13 o
   3   1   3     1357.15     1420.92     13.61 o
   4   1   3       46.83       44.19      0.79 o
   5   1   3       50.89       48.40      0.94 o
   6   1   3       58.95       65.80      1.44 o
   7   1   3      370.42      353.57     12.98 o
   8   1   3       11.27       14.97      2.57 o
   9   1   3       12.71        6.56      2.85 o
  -8   2   3      347.13      352.55     15.11 o
  -7   2   3       30.54       35.92      3.99 o
  -6   2   3      127.16      123.87      5.84 o
  -5   2   3        0.39        1.65      0.57 o
  -4   2   3      355.29      369.85      4.06 o
  -3   2   3        2.26        0.78      0.40 o
  -2   2   3      346.41      348.36      3.63 o
  -1   2   3     2998.19     3042.08     27.63 o
   0   2   3      616.94      659.65      6.27 o
   1   2   3       56.92       52.46      0.75 o
   2   2   3        1.17        2.72      0.23 o
   3   2   3     1329.60     1367.24     12.58 o
   4   2   3      269.03      274.11      2.86 o
   5   2   3      214.13      210.99      2.56 o
   6   2   3      107.34      101.07      1.64 o
   7   2   3      117.23      107.49      5.56 o
   8   2   3       12.16       11.26      2.28 o
   9   2   3        7.66        9.69      2.85 o
  -8   3   3       28.07       22.10      3.99 o
  -7   3   3       49.88       42.63      4.42 o
  -6   3   3       90.59       95.42      6.68 o
  -5   3   3      794.45      775.63     10.55 o
  -4   3   3       84.17       72.86      1.27 o
  -3   3   3       18.02       14.18      0.56 o
  -2   3   3       95.59       91.82      1.24 o
  -1   3   3     3122.78     3495.73     31.77 o
   0   3   3     3779.11     3998.77     69.96 o
   1   3   3        1.47        1.56      0.17 o
   2   3   3       79.87       71.68      0.84 o
   3   3   3       19.96       27.20      0.54 o
   4   3   3      440.23      416.94      4.20 o
   5   3   3      571.18      555.05      5.87 o
   6   3   3       85.12       79.71      1.57 o
   7   3   3       58.62       57.13      2.23 o
   8   3   3       73.25       73.84      4.70 o
   9   3   3      153.83      168.50      8.41 o
  -7   4   3      110.72      112.19      6.70 o
  -6   4   3       44.71       41.34      3.85 o
  -5   4   3        4.88        5.33      0.80 o
  -4   4   3        3.13        2.54      0.71 o
  -3   4   3      533.67      582.03      6.84 o
  -2   4   3     1359.88     1380.00     16.06 o
  -1   4   3      495.88      487.27      6.08 o
   0   4   3      383.60      376.27      8.69 o
   1   4   3      665.54      839.90     11.02 o
   2   4   3       12.78       15.98      0.47 o
   3   4   3     1066.33     1097.89     12.45 o
   4   4   3      987.82      950.14      9.90 o
   5   4   3      444.70      411.97      4.57 o
   6   4   3        2.73        3.31      0.73 o
   7   4   3      128.91      120.77      3.13 o
   8   4   3       19.64       19.39      2.71 o
   9   4   3       94.59      103.64      6.13 o
  -6   5   3       61.04       52.03      4.13 o
  -5   5   3       39.97       44.78      2.10 o
  -4   5   3      380.78      351.99      5.29 o
  -3   5   3      143.69      142.90      2.78 o
  -2   5   3      164.99      142.92      2.84 o
  -1   5   3       60.27       53.50      1.41 o
   0   5   3      133.79      147.95      2.51 o
   1   5   3     1551.11     1758.97     24.56 o
   2   5   3       15.87       13.24      0.53 o
   3   5   3       86.84       74.28      1.18 o
   4   5   3      199.22      196.13      4.65 o
   5   5   3      575.29      534.99      8.73 o
   6   5   3      266.16      259.40      6.21 o
   7   5   3        4.14        6.07      0.94 o
   8   5   3      105.98      106.67      4.08 o
   9   5   3       14.35       11.69      2.85 o
  -6   6   3      129.02      119.83      4.71 o
  -5   6   3       24.77       25.72      1.75 o
  -4   6   3       25.06       24.12      1.45 o
  -3   6   3      374.55      341.37      6.04 o
  -2   6   3      124.62      122.16      2.60 o
  -1   6   3       76.75       99.76      2.32 o
   0   6   3        0.46        1.81      0.40 o
   1   6   3     1418.26     1674.91     24.32 o
   2   6   3      269.89      243.95      3.32 o
   3   6   3       35.66       49.35      1.14 o
   4   6   3      411.73      410.63      5.69 o
   5   6   3      184.60      186.81      4.00 o
   6   6   3      422.09      424.81      7.30 o
   7   6   3       19.41       16.39      1.22 o
   8   6   3       23.90       22.31      2.02 o
   9   6   3       47.31       48.76      4.56 o
  -6   7   3      219.04      214.11      7.06 o
  -5   7   3       22.49       17.63      1.56 o
  -4   7   3       53.07       51.77      2.76 o
  -3   7   3       41.54       40.55      1.77 o
  -2   7   3      125.15      117.07      2.61 o
  -1   7   3     1051.97     1189.50     18.70 o
   0   7   3      234.90      287.92      4.97 o
   1   7   3      369.29      378.49     12.26 o
   2   7   3      631.91      657.66     15.08 o
   3   7   3      356.90      373.22      5.47 o
   4   7   3       87.83       88.28      2.28 o
   5   7   3      516.33      492.27      9.21 o
   6   7   3      599.27      600.41     11.21 o
   7   7   3     1265.84     1250.80     22.41 o
   8   7   3       14.62       11.97      2.42 o
   9   7   3        9.58        8.61      1.81 o
  -5   8   3      210.65      197.40      6.52 o
  -4   8   3       97.28       90.56      3.00 o
  -3   8   3       92.68       89.23      3.03 o
  -2   8   3       11.28       13.97      1.29 o
  -1   8   3      266.79      315.12      6.90 o
   0   8   3      215.46      244.96      5.49 o
   1   8   3      331.15      360.96     11.97 o
   2   8   3      252.71      233.80      8.13 o
   3   8   3        8.29       15.82      1.85 o
   4   8   3       35.17       34.66      1.58 o
   5   8   3       12.96       13.45      1.21 o
   6   8   3      321.14      312.77      7.33 o
   7   8   3       53.64       52.89      3.85 o
   8   8   3      170.77      164.51      7.56 o
   9   8   3        8.54       16.25      2.85 o
  -4   9   3        1.86        0.89      1.01 o
  -3   9   3       75.19       74.23      3.49 o
  -2   9   3      138.46      148.59      4.06 o
  -1   9   3       22.57       24.09      2.28 o
   0   9   3      352.39      408.15     13.54 o
   1   9   3      417.72      432.52     14.11 o
   2   9   3       84.28       69.85      3.56 o
   3   9   3       25.95       18.96      2.00 o
   4   9   3      328.25      286.77      8.00 o
   5   9   3      278.25      254.53     10.69 o
   6   9   3       12.65       13.27      1.50 o
   7   9   3        7.42        6.84      2.00 o
   8   9   3      258.90      256.04     10.26 o
   9   9   3      133.21      157.53      7.70 o
  -3  10   3       52.76       50.59      2.76 o
  -2  10   3      178.16      181.55      5.56 o
  -1  10   3      172.18      168.50      6.70 o
   0  10   3       47.65       48.33      3.28 o
   1  10   3        0.49        0.00      1.14 o
   2  10   3       58.82       61.87      3.56 o
   3  10   3      945.83      922.64     28.80 o
   4  10   3      148.66      124.88      5.27 o
   5  10   3       19.87       18.96      2.14 o
   6  10   3       15.13       15.68      2.28 o
   7  10   3        9.37        7.84      2.14 o
   8  10   3        0.34       -1.85      1.85 o
  -2  11   3       22.18       24.38      2.71 o
  -1  11   3       50.94       57.45      3.56 o
   0  11   3       76.95       77.12      4.13 o
   1  11   3      105.42      114.48      5.13 o
   2  11   3       39.34       41.63      3.14 o
   3  11   3       49.61       37.49      2.85 o
   4  11   3      127.63      136.86      5.70 o
   5  11   3       61.77       62.73      3.85 o
   6  11   3       25.64       20.96      2.57 o
   7  11   3        0.27       -0.43      1.71 o
  -1  12   3        2.57        1.71      1.57 o
   0  12   3      209.51      223.82      8.55 o
   1  12   3        1.47        1.28      1.43 o
   2  12   3       83.02       77.55      4.13 o
   3  12   3       29.62       32.08      2.71 o
   4  12   3      139.51      134.43      5.70 o
   5  12   3       44.59       38.78      3.14 o
   6  12   3        1.38        1.00      1.85 o
   1  13   3       17.41       13.54      2.14 o
   2  13   3      155.68      165.08      6.70 o
   3  13   3      206.07      203.86      7.84 o
   4  13   3      130.55      125.45      5.84 o
   5  13   3       18.80       18.25      2.42 o
  -6  -9   4        0.22        0.71      1.43 o
  -5  -9   4       67.30       74.56      3.71 o
  -4  -9   4       17.93       25.38      1.85 o
   1  -9   4      113.68      106.77      3.35 o
   2  -9   4       18.96       17.40      1.50 o
  -6  -8   4        7.43        7.27      1.85 o
  -5  -8   4        0.84        2.57      1.28 o
  -2  -8   4      666.03      652.64     27.09 o
   1  -8   4        0.58        0.75      0.71 o
   2  -8   4      148.30      137.67      5.84 o
   3  -8   4       54.64       57.14      2.56 o
  -7  -7   4       41.58       45.48      3.56 o
  -6  -7   4       41.02       45.48      3.28 o
  -5  -7   4       10.27        8.84      1.57 o
  -4  -7   4       47.34       45.33      2.57 o
  -3  -7   4      259.84      235.57      6.46 o
  -2  -7   4      377.78      373.65     16.39 o
  -1  -7   4       58.68       60.16      4.13 o
   1  -7   4       92.06       87.82      3.21 o
   2  -7   4      268.08      267.47      6.86 o
   3  -7   4       68.05       58.73      3.78 o
   4  -7   4        1.14        2.53      2.35 o
  -7  -6   4       47.37       46.33      3.71 o
  -6  -6   4       15.11       17.11      2.14 o
  -5  -6   4       34.97       40.63      2.85 o
  -4  -6   4      200.40      198.46      5.83 o
  -3  -6   4      423.25      396.47     10.25 o
  -2  -6   4        3.03        2.80      0.41 o
  -1  -6   4      164.19      153.54      7.56 o
   0  -6   4      113.97      111.32      3.21 o
   1  -6   4       25.01       28.49      1.05 o
   2  -6   4       15.66       11.81      1.10 o
   3  -6   4      443.72      412.42     13.33 o
   4  -6   4      214.21      218.43      6.21 o
   5  -6   4       74.92       74.74      3.92 o
  -8  -5   4      126.76      145.27      7.13 o
  -7  -5   4       43.94       52.18      3.85 o
  -6  -5   4      195.73      199.88      8.84 o
  -5  -5   4       30.34       35.50      2.71 o
  -4  -5   4       31.51       33.97      1.90 o
  -3  -5   4      140.48      139.26      4.19 o
  -2  -5   4      512.23      512.74      7.90 o
  -1  -5   4      259.79      250.67     11.90 o
   0  -5   4      384.53      409.02     10.13 o
   1  -5   4       35.34       35.39      1.11 o
   2  -5   4      165.82      165.99      3.69 o
   3  -5   4       63.15       57.16      3.71 o
   4  -5   4        7.83        7.07      1.43 o
   5  -5   4      107.41       91.11      4.99 o
   6  -5   4      126.65      127.80      4.75 o
  -8  -4   4        2.30        3.14      2.14 o
  -7  -4   4      147.22      155.67      6.99 o
  -6  -4   4      107.23      105.19      3.77 o
  -5  -4   4       94.30       92.40      2.84 o
  -4  -4   4       16.35       18.38      1.05 o
  -3  -4   4       91.40       86.71      2.53 o
  -2  -4   4      139.98      127.97      2.58 o
  -1  -4   4      632.96      611.97     10.09 o
   0  -4   4      477.04      495.16      8.20 o
   1  -4   4      184.40      173.46      2.84 o
   2  -4   4       20.78       10.94      0.80 o
   3  -4   4        0.85        0.88      0.63 o
   4  -4   4      156.39      144.25      3.70 o
   5  -4   4       57.50       56.75      2.26 o
   6  -4   4      174.72      165.33      7.27 o
   7  -4   4       91.36       92.28      4.10 o
  -8  -3   4        7.01       13.40      2.71 o
  -7  -3   4       14.64       16.25      2.42 o
  -6  -3   4      205.75      213.38      5.16 o
  -5  -3   4      484.90      483.75      9.09 o
  -4  -3   4       34.37       28.43      1.11 o
  -3  -3   4        2.02        2.91      0.66 o
  -2  -3   4      499.92      509.43      8.81 o
  -1  -3   4     1841.40     1847.00     29.72 o
   0  -3   4     1234.24     1232.31     18.38 o
   1  -3   4      659.42      700.57     10.41 o
   2  -3   4       84.99       98.03      2.37 o
   3  -3   4       18.64       19.86      0.96 o
   4  -3   4      289.43      276.92      5.34 o
   5  -3   4      153.31      155.60      4.07 o
   6  -3   4      151.15      151.23      5.05 o
   7  -3   4       24.61       23.36      2.25 o
  -8  -2   4       28.26       32.47      2.72 o
  -7  -2   4       41.71       40.54      2.62 o
  -6  -2   4      652.82      658.58     12.03 o
  -5  -2   4       20.47       21.54      1.63 o
  -4  -2   4       77.99       86.68      2.16 o
  -3  -2   4      278.12      271.32      3.86 o
  -2  -2   4     1118.49     1180.56     21.59 o
  -1  -2   4        6.99       11.42      0.45 o
   0  -2   4      236.47      256.97      3.78 o
   1  -2   4      438.26      516.49      7.22 o
   2  -2   4     1038.45     1130.74     18.63 o
   3  -2   4       91.43       94.17      1.81 o
   4  -2   4       71.72       71.95      1.71 o
   5  -2   4      419.68      353.74      6.04 o
   6  -2   4       10.63       15.74      1.74 o
   7  -2   4        0.65        1.95      1.13 o
   8  -2   4       15.70       11.68      2.02 o
  -8  -1   4      146.98      147.12      8.27 o
  -7  -1   4      113.22      117.26      5.99 o
  -6  -1   4        0.37        0.93      0.88 o
  -5  -1   4      150.32      153.69      3.14 o
  -4  -1   4      169.67      176.34      3.09 o
  -3  -1   4     1121.36     1166.87     14.60 o
  -2  -1   4      248.96      270.29      3.18 o
  -1  -1   4      156.61      145.29      2.02 o
   0  -1   4      169.80      146.23      2.22 o
   1  -1   4      671.12      705.07      9.00 o
   2  -1   4     1018.54     1052.30     13.73 o
   3  -1   4      468.09      491.02      6.69 o
   4  -1   4      175.34      163.12      4.22 o
   5  -1   4      299.95      272.49      4.80 o
   6  -1   4      452.56      420.61      8.35 o
   7  -1   4      165.86      178.30      4.89 o
   8  -1   4       76.10       76.98      5.56 o
  -8   0   4      312.12      333.16     14.83 o
  -7   0   4       22.61       20.67      3.28 o
  -6   0   4      116.60      122.06      3.26 o
  -5   0   4      173.96      168.64      3.02 o
  -4   0   4      933.26      890.92     10.71 o
  -3   0   4      734.41      711.31      9.01 o
  -2   0   4      398.34      487.26      5.65 o
  -1   0   4     1467.17     1444.70     15.47 o
   0   0   4      186.18      152.94      2.04 o
   1   0   4      302.53      307.75      3.72 o
   2   0   4      259.61      276.44      3.39 o
   3   0   4     1001.73     1066.43     18.14 o
   4   0   4      554.71      516.62      8.26 o
   5   0   4      168.66      159.89      3.26 o
   6   0   4      196.41      173.91      3.21 o
   7   0   4       23.49       25.30      2.20 o
   8   0   4      141.52      152.72      5.30 o
  -8   1   4       13.90       11.83      3.71 o
  -7   1   4       76.28       86.08      4.18 o
  -6   1   4      560.60      562.28     11.09 o
  -5   1   4       30.18       30.39      1.18 o
  -4   1   4       22.13       19.64      0.72 o
  -3   1   4      288.07      251.43      3.81 o
  -2   1   4     2323.31     2310.76     21.57 o
  -1   1   4       58.96       82.67      0.93 o
   0   1   4        0.77        1.58      0.17 o
   1   1   4     3140.50     3126.36     32.39 o
   2   1   4     2128.27     2240.30     20.53 o
   3   1   4       75.37       88.31      1.04 o
   4   1   4       47.84       40.87      0.79 o
   5   1   4      366.83      351.95      5.05 o
   6   1   4       58.11       69.76      1.59 o
   7   1   4      334.16      307.17      8.96 o
   8   1   4      152.00      140.57      5.08 o
   9   1   4      251.14      292.39     12.26 o
  -8   2   4       38.17       28.94      4.42 o
  -7   2   4       16.82        9.27      3.28 o
  -6   2   4       37.89       39.80      3.08 o
  -5   2   4      476.57      464.98      8.21 o
  -4   2   4       78.57       73.36      1.34 o
  -3   2   4      570.85      538.72      5.99 o
  -2   2   4      315.74      303.43      3.34 o
  -1   2   4       71.78       57.90      0.87 o
   0   2   4        0.47        0.47      0.20 o
   1   2   4        0.91        1.85      0.19 o
   2   2   4     1713.61     1741.12     16.06 o
   3   2   4      281.27      252.54      2.63 o
   4   2   4      289.87      283.14      3.27 o
   5   2   4       15.03       13.56      0.60 o
   6   2   4      299.35      273.34      4.11 o
   7   2   4       69.48       81.18      4.21 o
   8   2   4       42.14       44.64      2.82 o
   9   2   4       10.59        5.56      2.71 o
  -7   3   4        5.65        3.71      3.14 o
  -6   3   4       88.31       78.41      5.56 o
  -5   3   4      536.68      505.66     10.05 o
  -4   3   4      376.45      369.89      5.16 o
  -3   3   4       48.46       50.39      1.07 o
  -2   3   4        2.74        1.13      0.36 o
  -1   3   4     1434.28     1478.34     15.02 o
   0   3   4     1599.83     1672.96     15.20 o
   1   3   4        2.73        2.92      0.25 o
   2   3   4      360.92      453.37      4.34 o
   3   3   4     1568.08     1574.19     16.98 o
   4   3   4      945.02      910.76      8.85 o
   5   3   4      652.85      623.91      6.47 o
   6   3   4        1.50        1.60      0.55 o
   7   3   4        5.17        2.25      1.10 o
   8   3   4       98.73       90.10      5.42 o
   9   3   4       62.81       58.16      4.70 o
  -7   4   4       92.09       89.67      6.42 o
  -6   4   4       36.56       33.79      3.85 o
  -5   4   4       45.03       43.54      1.58 o
  -4   4   4      427.35      406.87      6.09 o
  -3   4   4      234.82      210.14      3.31 o
  -2   4   4     1241.05     1285.82     13.70 o
  -1   4   4       61.74       65.45      1.00 o
   0   4   4      211.28      271.97      2.91 o
   1   4   4       53.34       42.65      0.69 o
   2   4   4       27.98       41.44      0.64 o
   3   4   4     1679.96     1727.55     17.27 o
   4   4   4      820.01      809.15      8.18 o
   5   4   4      826.66      797.52      8.12 o
   6   4   4      167.97      152.27      2.45 o
   7   4   4        7.44        5.98      0.89 o
   8   4   4       23.35       24.06      4.78 o
   9   4   4      114.28      121.75      6.84 o
  -6   5   4       15.11       16.25      2.85 o
  -5   5   4       33.79       33.89      1.60 o
  -4   5   4        1.62        2.55      0.67 o
  -3   5   4      104.08      112.04      2.22 o
  -2   5   4      572.44      583.47      8.88 o
  -1   5   4      661.71      723.66     11.62 o
   0   5   4      672.61      752.69     16.63 o
   1   5   4       17.54       32.68      0.82 o
   2   5   4      379.65      410.60      5.60 o
   3   5   4        7.24        2.10      0.39 o
   4   5   4      159.20      146.61      2.36 o
   5   5   4       60.13       59.80      1.38 o
   6   5   4      841.65      842.80     13.70 o
   7   5   4       60.36       54.59      2.05 o
   8   5   4        3.43       -1.00      1.71 o
   9   5   4        6.64        5.42      2.42 o
  -5   6   4       11.53       10.90      1.34 o
  -4   6   4      129.78      118.55      3.25 o
  -3   6   4       81.02       73.58      2.06 o
  -2   6   4      403.74      424.17      8.07 o
  -1   6   4      310.52      314.48      6.13 o
   0   6   4      221.95      223.70      8.13 o
   1   6   4       69.63       54.26      1.33 o
   2   6   4       45.39       50.62      1.17 o
   3   6   4      177.34      160.66      3.08 o
   4   6   4       40.35       39.99      1.14 o
   5   6   4      864.10      817.05     14.83 o
   6   6   4        6.08        7.09      0.87 o
   7   6   4      106.32      114.82      3.08 o
   8   6   4       36.38       35.48      2.47 o
   9   6   4      140.07      149.83      7.84 o
  -5   7   4        0.48       -0.18      1.15 o
  -4   7   4        7.02        8.88      1.50 o
  -3   7   4       83.44       83.96      2.50 o
  -2   7   4      670.71      708.08     12.95 o
  -1   7   4        0.77        1.16      1.16 o
   0   7   4      164.28      164.63      5.60 o
   1   7   4      582.22      644.97     10.16 o
   2   7   4      373.10      379.28      6.17 o
   3   7   4      160.66      174.71      4.45 o
   4   7   4      142.78      149.23      3.79 o
   5   7   4      484.04      438.90      8.38 o
   6   7   4       15.02       17.33      1.32 o
   7   7   4      796.08      805.15     16.97 o
   8   7   4       61.96       66.72      3.27 o
   9   7   4       12.83       11.66      3.85 o
  -5   8   4      276.36      294.70      7.04 o
  -4   8   4       41.81       37.18      2.62 o
  -3   8   4       88.36       73.09      3.21 o
  -2   8   4       30.07       21.26      2.35 o
  -1   8   4       13.14       20.82      1.87 o
   0   8   4      116.69      126.83      3.44 o
   1   8   4      147.60      159.33      6.42 o
   2   8   4      728.36      754.12     18.31 o
   3   8   4      182.01      158.55      4.67 o
   4   8   4       97.09       98.25      2.95 o
   5   8   4       11.82        9.52      1.17 o
   6   8   4      338.87      342.12      6.90 o
   7   8   4       14.41       14.26      2.42 o
   8   8   4      106.26      118.04      6.13 o
   9   8   4        1.51        4.13      2.42 o
  -4   9   4      176.85      162.52      7.56 o
  -3   9   4       25.73       20.96      2.71 o
  -2   9   4      111.56      103.49      4.00 o
  -1   9   4      830.48      929.79     22.74 o
   0   9   4      569.33      631.81     15.71 o
   1   9   4      242.08      248.03      6.80 o
   2   9   4      134.48      129.60      4.03 o
   3   9   4      137.15      136.51      4.18 o
   4   9   4      251.45      256.62      6.05 o
   5   9   4       60.38       59.79      2.37 o
   6   9   4       47.15       43.13      2.51 o
   7   9   4       22.48       19.10      2.57 o
   8   9   4       79.56       83.11      5.13 o
   9   9   4       52.76       60.87      4.85 o
  -3  10   4      118.11      119.75      5.99 o
  -2  10   4       16.52       20.24      2.57 o
  -1  10   4      156.10      153.78      5.21 o
   0  10   4       43.66       50.32      3.56 o
   1  10   4      150.87      159.95      6.42 o
   2  10   4      110.71       94.37      4.56 o
   3  10   4        6.04        9.69      1.71 o
   4  10   4      129.61      121.18      5.42 o
   5  10   4       74.67       77.62      3.12 o
   6  10   4       59.92       62.08      3.00 o
   7  10   4       71.34       61.59      4.28 o
   8  10   4        0.94        3.99      2.14 o
  -2  11   4       30.86       41.34      3.56 o
  -1  11   4       30.05       33.50      2.99 o
   0  11   4      137.33      144.41      6.27 o
   1  11   4      109.78      105.07      4.99 o
   2  11   4      274.27      255.04      9.41 o
   3  11   4      223.60      205.43      7.98 o
   4  11   4      153.92      137.43      5.99 o
   5  11   4       69.96       65.29      3.99 o
   6  11   4      325.13      319.33     11.69 o
   7  11   4        2.11        0.00      1.85 o
   8  11   4       22.46       22.10      2.99 o
  -1  12   4       66.05       69.85      4.28 o
   0  12   4        4.96        8.98      2.00 o
   1  12   4       95.47      113.48      5.42 o
   2  12   4       58.93       60.16      3.85 o
   3  12   4      375.45      364.38     12.69 o
   4  12   4       16.60       13.54      2.28 o
   5  12   4       19.12       19.82      2.57 o
   6  12   4        0.22       -1.85      1.85 o
   7  12   4       11.64        6.84      2.28 o
   1  13   4       75.37       77.98      4.56 o
   2  13   4      189.02      186.90      7.56 o
   3  13   4      205.86      183.47      7.56 o
   4  13   4        5.60        7.98      2.28 o
   5  13   4       25.50       20.39      2.71 o
  -4  -9   5       54.52       55.03      2.71 o
   1  -9   5      122.30      122.17      4.56 o
  -6  -8   5        0.99        2.85      1.57 o
  -5  -8   5        2.92        3.56      1.57 o
   1  -8   5        1.41        1.20      1.21 o
   2  -8   5      125.25      119.85      3.76 o
   3  -8   5      124.92      121.55      4.00 o
  -6  -7   5        0.30       -0.14      1.43 o
  -5  -7   5        0.91       -0.71      1.28 o
  -4  -7   5        6.69        7.41      1.43 o
  -3  -7   5      558.64      504.52     15.97 o
  -2  -7   5      126.68      133.44      7.27 o
   1  -7   5      157.39      158.76      4.30 o
   2  -7   5      298.25      273.47      7.06 o
   3  -7   5        2.51        3.30      1.10 o
   4  -7   5        0.35       -0.21      1.13 o
  -7  -6   5       13.07       10.83      2.28 o
  -6  -6   5        0.66        1.14      1.57 o
  -5  -6   5       47.86       49.75      3.14 o
  -4  -6   5        9.13        7.84      1.43 o
  -3  -6   5       50.22       52.70      4.78 o
  -2  -6   5      929.60      886.20     21.60 o
  -1  -6   5        5.54        5.51      0.89 o
   0  -6   5       28.18       27.68      1.35 o
   1  -6   5       20.37       20.91      2.42 o
   2  -6   5      158.12      146.73      4.20 o
   3  -6   5      160.59      162.78      4.81 o
   4  -6   5       31.17       29.31      2.64 o
   5  -6   5      154.94      153.30      5.16 o
  -7  -5   5       27.25       29.37      3.14 o
  -6  -5   5       96.47       92.66      4.85 o
  -5  -5   5       20.00       21.53      2.28 o
  -4  -5   5      154.42      146.63      4.67 o
  -3  -5   5       50.55       49.28      2.27 o
  -2  -5   5      385.09      370.49      7.62 o
  -1  -5   5      267.30      252.61      4.48 o
   0  -5   5      221.34      206.94      4.39 o
   1  -5   5        1.56        1.92      0.56 o
   2  -5   5        6.89        6.92      1.03 o
   3  -5   5      302.32      286.91      7.51 o
   4  -5   5       37.99       36.35      2.23 o
   5  -5   5       30.33       28.70      2.28 o
   6  -5   5      146.09      140.25      5.05 o
  -8  -4   5        2.42        2.57      2.14 o
  -7  -4   5      115.65      112.34      5.84 o
  -6  -4   5       45.95       47.33      3.56 o
  -5  -4   5       26.47       28.38      1.76 o
  -4  -4   5      387.65      373.95     10.06 o
  -3  -4   5      135.08      129.78      4.09 o
  -2  -4   5        6.83        7.27      0.80 o
  -1  -4   5       23.28       24.27      1.13 o
   0  -4   5      109.74      111.73      2.21 o
   1  -4   5      720.04      743.40     12.74 o
   2  -4   5        2.14        0.88      0.74 o
   3  -4   5       76.64       74.76      2.77 o
   4  -4   5      160.21      148.13      3.82 o
   5  -4   5      122.62      119.39      4.20 o
   6  -4   5       25.25       20.17      4.49 o
  -8  -3   5       13.18        9.69      2.57 o
  -7  -3   5       32.90       38.21      3.56 o
  -6  -3   5      175.56      195.45      7.98 o
  -5  -3   5      231.84      237.20      6.66 o
  -4  -3   5       35.54       38.93      1.63 o
  -3  -3   5      100.48       92.14      2.49 o
  -2  -3   5       35.86       30.60      1.36 o
  -1  -3   5      412.46      384.10      6.78 o
   0  -3   5     1716.21     1836.67     29.63 o
   1  -3   5        4.78        5.10      0.64 o
   2  -3   5       10.46       12.19      0.89 o
   3  -3   5        0.66        1.02      0.55 o
   4  -3   5      225.32      224.16      5.23 o
   5  -3   5      322.22      304.48      6.97 o
   6  -3   5        1.00        0.23      1.20 o
   7  -3   5      151.31      164.47      5.70 o
  -8  -2   5       75.05       85.37      4.78 o
  -7  -2   5       45.70       49.61      3.99 o
  -6  -2   5       24.47       27.51      2.85 o
  -5  -2   5       68.36       69.63      2.10 o
  -4  -2   5       34.44       27.20      1.45 o
  -3  -2   5       96.14       78.28      1.61 o
  -2  -2   5      489.87      498.07     14.73 o
  -1  -2   5      206.06      177.50      4.14 o
   0  -2   5      478.02      501.27      7.20 o
   1  -2   5        2.95        1.86      0.33 o
   2  -2   5      240.62      242.30      4.40 o
   3  -2   5      189.75      182.01      3.23 o
   4  -2   5        0.82        0.45      0.60 o
   5  -2   5      401.06      373.40      8.10 o
   6  -2   5       30.34       35.09      4.63 o
   7  -2   5       28.97       36.28      3.07 o
  -8  -1   5       55.86       61.16      5.70 o
  -7  -1   5      342.50      367.80     10.23 o
  -6  -1   5        2.35        3.23      1.34 o
  -5  -1   5        2.39        3.26      0.75 o
  -4  -1   5       11.85       11.18      2.01 o
  -3  -1   5      186.60      165.42      2.48 o
  -2  -1   5     1436.99     1435.94     15.30 o
  -1  -1   5       77.16       73.74      1.08 o
   0  -1   5      208.59      203.78      3.02 o
   1  -1   5      630.86      637.86      8.95 o
   2  -1   5      126.32      111.22      1.78 o
   3  -1   5       18.59       19.33      0.86 o
   4  -1   5      147.93      133.10      3.36 o
   5  -1   5      655.66      676.45     10.78 o
   6  -1   5      578.91      553.46     11.80 o
   7  -1   5       78.44       80.94      3.18 o
   8  -1   5       55.47       68.14      5.42 o
  -8   0   5        0.25       -0.86      3.28 o
  -7   0   5        0.44       -2.00      2.57 o
  -6   0   5      296.34      309.23      8.71 o
  -5   0   5      103.15       97.75      2.68 o
  -4   0   5      172.35      162.03      3.24 o
  -3   0   5       65.47       58.26      1.31 o
  -2   0   5      504.15      541.39      7.59 o
  -1   0   5       49.74       58.76      0.96 o
   0   0   5        0.56        1.31      0.28 o
   1   0   5      369.43      382.82      4.40 o
   2   0   5      349.08      346.06      4.28 o
   3   0   5      585.30      599.08     11.97 o
   4   0   5      168.41      163.50      4.69 o
   5   0   5        4.13        8.13      1.57 o
   6   0   5       22.79       22.95      1.11 o
   7   0   5      261.64      260.73     11.53 o
   8   0   5      126.80      127.59      7.41 o
  -8   1   5      128.66      140.56      8.70 o
  -7   1   5       39.16       42.77      4.56 o
  -6   1   5      294.84      308.60      9.42 o
  -5   1   5       30.10       31.20      1.67 o
  -4   1   5      267.63      265.06      4.84 o
  -3   1   5      420.05      441.92      5.48 o
  -2   1   5      546.24      533.90      5.85 o
  -1   1   5      845.44      794.78      8.35 o
   0   1   5      216.91      191.73      2.18 o
   1   1   5     1008.33      979.03      9.99 o
   2   1   5      436.16      442.42      4.55 o
   3   1   5      425.80      422.78      4.39 o
   4   1   5      582.50      556.08      6.33 o
   5   1   5      184.26      161.49      2.62 o
   6   1   5       80.35       89.44      2.47 o
   7   1   5      256.80      241.97      5.76 o
   8   1   5      260.95      276.16      8.38 o
   9   1   5       23.38       25.23      2.42 o
  -7   2   5        3.12        0.57      3.14 o
  -6   2   5        1.84        1.24      1.58 o
  -5   2   5      655.92      660.25     12.84 o
  -4   2   5      327.00      324.77      4.88 o
  -3   2   5      577.19      590.65      6.55 o
  -2   2   5      436.68      469.36      5.24 o
  -1   2   5        1.78        2.03      0.28 o
   0   2   5      232.39      204.23      2.15 o
   1   2   5      634.90      575.38      5.65 o
   2   2   5     4464.38     4585.81     43.18 o
   3   2   5       33.37       33.24      0.70 o
   4   2   5       67.92       61.46      1.20 o
   5   2   5       20.54       16.55      0.66 o
   6   2   5       88.76       89.31      1.84 o
   7   2   5       61.01       59.75      2.48 o
   8   2   5       53.29       47.60      4.42 o
   9   2   5      177.84      188.75      8.84 o
  -7   3   5        1.27        0.86      3.28 o
  -6   3   5      128.88      130.01      7.41 o
  -5   3   5      378.31      377.41     11.61 o
  -4   3   5       10.56       11.45      0.79 o
  -3   3   5       83.28       82.22      1.43 o
  -2   3   5      238.11      253.96      3.21 o
  -1   3   5      517.38      489.60      5.39 o
   0   3   5      827.18      839.83      8.00 o
   1   3   5      234.81      226.65      2.36 o
   2   3   5       69.49       42.70      0.73 o
   3   3   5        0.46        0.84      0.27 o
   4   3   5      271.69      262.72      2.82 o
   5   3   5      700.54      664.78      7.22 o
   6   3   5        3.58        2.36      0.61 o
   7   3   5       31.55       31.54      1.72 o
   8   3   5       27.05       22.16      2.05 o
   9   3   5      246.54      270.43     11.69 o
  -7   4   5        4.38        2.14      3.56 o
  -6   4   5       10.60        7.41      3.28 o
  -5   4   5       29.14       35.55      2.31 o
  -4   4   5      238.23      222.00      3.96 o
  -3   4   5      292.93      293.21      3.97 o
  -2   4   5      273.42      260.58      3.16 o
  -1   4   5      479.79      457.94      5.36 o
   0   4   5        2.06        8.18      0.40 o
   1   4   5      162.81      147.15      1.71 o
   2   4   5        7.74        3.44      0.32 o
   3   4   5      367.89      331.46      3.99 o
   4   4   5      567.70      564.85      6.03 o
   5   4   5      105.18      100.55      1.37 o
   6   4   5      355.42      304.54      4.31 o
   7   4   5       29.69       18.36      1.53 o
   8   4   5      144.14      139.85      6.99 o
   9   4   5       29.82       24.24      3.14 o
  -6   5   5       12.46       10.12      3.28 o
  -5   5   5        1.37       -0.29      2.57 o
  -4   5   5      117.18      118.04      3.25 o
  -3   5   5      239.11      233.99      4.51 o
  -2   5   5      532.45      489.92      6.56 o
  -1   5   5      484.91      494.93      6.16 o
   0   5   5        6.20       16.84      0.66 o
   1   5   5      193.27      195.04      2.39 o
   2   5   5      434.98      442.10      4.76 o
   3   5   5        1.16        4.81      0.63 o
   4   5   5      427.35      366.66      4.24 o
   5   5   5      155.09      150.50      2.35 o
   6   5   5     1088.16     1037.07     20.50 o
   7   5   5        1.31        4.08      1.17 o
   8   5   5        9.52       11.55      2.28 o
   9   5   5        1.55        0.57      2.14 o
  -5   6   5        6.26        4.06      1.50 o
  -4   6   5       77.02       72.62      2.83 o
  -3   6   5      576.90      527.53      8.28 o
  -2   6   5        0.42        2.21      0.71 o
  -1   6   5      197.59      188.24      3.57 o
   0   6   5      135.26      163.82      3.15 o
   1   6   5       19.91       17.35      0.82 o
   2   6   5       80.02       84.49      1.82 o
   3   6   5     1084.65     1121.20     15.69 o
   4   6   5     1579.98     1487.65     22.74 o
   5   6   5       10.11       10.74      1.13 o
   6   6   5      275.80      256.59      4.86 o
   7   6   5      351.36      326.01      6.71 o
   8   6   5      123.99      129.73      6.70 o
   9   6   5      151.85      174.49      8.55 o
  -5   7   5       10.54        9.35      1.71 o
  -4   7   5        5.41        3.14      1.71 o
  -3   7   5      174.17      167.40      5.44 o
  -2   7   5      300.94      280.75      5.82 o
  -1   7   5      168.70      180.00      4.07 o
   0   7   5      150.42      176.50      3.90 o
   1   7   5        6.64        3.96      1.11 o
   2   7   5      502.62      476.01      8.52 o
   3   7   5      457.11      450.08      9.49 o
   4   7   5       68.71       58.68      2.30 o
   5   7   5       28.87       28.87      1.54 o
   6   7   5       24.04       25.66      1.56 o
   7   7   5       99.81      103.70      3.35 o
   8   7   5      134.68      133.86      7.20 o
   9   7   5       35.99       40.63      3.99 o
  -5   8   5      153.77      162.88      5.59 o
  -4   8   5       48.66       37.07      3.56 o
  -3   8   5        7.48        7.84      1.85 o
  -2   8   5     1223.27     1221.96     24.66 o
  -1   8   5       35.74       29.73      2.47 o
   0   8   5       49.50       52.38      2.02 o
   1   8   5      182.82      187.72      4.67 o
   2   8   5      754.14      725.18     14.78 o
   3   8   5       44.73       44.37      2.05 o
   4   8   5      171.00      156.79      4.07 o
   5   8   5      758.98      748.87     13.76 o
   6   8   5      225.11      224.64      4.99 o
   7   8   5        0.29       -0.29      1.71 o
   8   8   5       22.00       20.83      3.14 o
   9   8   5       99.61      111.26      4.68 o
  -4   9   5       77.91       70.57      4.70 o
  -3   9   5       20.04       16.82      2.57 o
  -2   9   5       80.96       83.25      4.56 o
  -1   9   5      594.90      586.18     15.03 o
   0   9   5      524.28      522.82     13.39 o
   1   9   5       85.69       80.92      3.32 o
   2   9   5      615.85      572.93     14.38 o
   3   9   5      232.72      230.93      8.05 o
   4   9   5      190.17      182.67      5.50 o
   5   9   5      383.83      345.33      8.06 o
   6   9   5       71.49       76.17      3.45 o
   7   9   5      182.40      186.47      7.98 o
   8   9   5       18.05       23.24      3.14 o
   9   9   5       23.70       28.94      3.71 o
  -3  10   5        3.44        5.27      2.00 o
  -2  10   5        2.73        2.85      1.57 o
  -1  10   5       88.33       90.95      4.85 o
   0  10   5      282.63      307.11      9.12 o
   1  10   5      259.73      263.92      7.46 o
   2  10   5        8.53       18.87      1.78 o
   3  10   5        6.94        7.13      2.00 o
   4  10   5      104.88      101.83      6.49 o
   5  10   5       95.60       99.31      3.81 o
   6  10   5      153.68      149.40      6.70 o
   7  10   5       45.82       43.20      3.85 o
   8  10   5       22.05       22.10      3.14 o
  -2  11   5       58.12       57.74      3.99 o
  -1  11   5       10.53        7.84      2.00 o
   0  11   5      331.38      337.43      9.42 o
   1  11   5      211.09      207.57      8.13 o
   2  11   5      246.21      231.94      8.84 o
   3  11   5       82.34       79.83      4.56 o
   4  11   5        1.14        1.57      1.57 o
   5  11   5      407.81      392.43     19.74 o
   6  11   5       48.03       40.49      3.56 o
   7  11   5       58.86       60.87      4.42 o
   8  11   5        3.20        3.85      2.28 o
  -1  12   5       67.84       71.42      4.42 o
   0  12   5       54.99       68.71      4.42 o
   1  12   5       21.08       21.10      2.57 o
   2  12   5      110.84       98.08      5.13 o
   3  12   5      556.59      580.36     19.25 o
   4  12   5        0.79       -1.57      1.57 o
   5  12   5        2.06        3.42      1.85 o
   6  12   5       14.29       16.11      2.57 o
   7  12   5      197.59      197.30      8.55 o
   1  13   5       27.82       29.22      3.14 o
   2  13   5      117.61      123.60      5.99 o
   3  13   5      132.08      127.45      6.27 o
   4  13   5        6.12        2.28      2.00 o
   5  13   5       19.19       22.52      2.85 o
  -4  -8   6       18.69       18.11      1.85 o
  -3  -8   6       41.80       34.07      2.14 o
   1  -8   6       14.82       18.87      1.37 o
   2  -8   6      110.67      112.88      3.69 o
  -6  -7   6        2.56        1.85      1.71 o
  -4  -7   6       14.83       12.12      1.71 o
  -3  -7   6      794.54      732.18     22.81 o
  -2  -7   6        2.43        1.71      1.00 o
   0  -7   6        7.06        9.61      1.64 o
   1  -7   6       84.86       84.97      2.88 o
   2  -7   6       20.06       21.21      1.54 o
   3  -7   6        0.43        1.09      1.35 o
  -6  -6   6       17.87       18.53      2.57 o
  -5  -6   6       31.78       29.94      2.71 o
  -4  -6   6      110.93      108.63      4.85 o
  -3  -6   6       59.12       68.00      3.28 o
  -2  -6   6       17.81       16.82      6.70 o
  -1  -6   6       22.55       26.52      1.85 o
   0  -6   6       36.72       36.78      2.14 o
   1  -6   6        0.26        2.34      0.95 o
   2  -6   6      216.13      211.23      5.70 o
   3  -6   6      258.63      256.43      6.96 o
   4  -6   6       22.17       24.56      2.42 o
  -7  -5   6       26.89       31.08      3.28 o
  -6  -5   6       30.94       30.08      2.99 o
  -5  -5   6      202.51      204.43      7.98 o
  -4  -5   6        3.67        3.71      1.28 o
  -3  -5   6        5.07        7.81      1.12 o
  -2  -5   6      188.46      191.64     10.34 o
  -1  -5   6      137.40      142.22     10.19 o
   0  -5   6       10.28       14.26      1.43 o
   1  -5   6       14.63       18.53      1.37 o
   2  -5   6      268.62      245.98      6.49 o
   3  -5   6       69.90       74.00      2.88 o
   4  -5   6       92.46       86.26      3.35 o
   5  -5   6        0.28       -0.37      1.16 o
  -7  -4   6        0.26        2.14      2.00 o
  -6  -4   6        1.76        2.57      1.71 o
  -5  -4   6       98.32       96.77      3.47 o
  -4  -4   6      183.13      163.37      6.42 o
  -3  -4   6      350.46      345.08      9.27 o
  -2  -4   6       30.92       32.88      1.87 o
  -1  -4   6       53.43       56.67      1.73 o
   0  -4   6       37.11       32.13      1.96 o
   1  -4   6      471.85      464.38      9.17 o
   2  -4   6       78.02       76.92      2.77 o
   3  -4   6        1.69        2.53      1.21 o
   4  -4   6      255.94      236.98      6.66 o
   5  -4   6        2.27        2.58      1.26 o
   6  -4   6       68.75       88.25      3.83 o
  -7  -3   6       64.92       62.01      4.42 o
  -6  -3   6       98.05      102.64      5.27 o
  -5  -3   6       10.93        8.95      2.07 o
  -4  -3   6      196.43      191.29      4.75 o
  -3  -3   6        8.94        7.26      1.35 o
  -2  -3   6      189.98      184.30      5.40 o
  -1  -3   6      762.72      740.26     14.65 o
   0  -3   6       51.72       40.54      2.53 o
   1  -3   6       14.44       12.15      0.89 o
   2  -3   6        1.36        2.57      0.69 o
   3  -3   6       38.62       36.98      1.59 o
   4  -3   6       84.83       92.83      4.10 o
   5  -3   6      470.66      444.04     11.47 o
   6  -3   6      182.86      184.90      5.99 o
   7  -3   6        9.48       10.43      3.42 o
  -7  -2   6      175.48      186.61      8.41 o
  -6  -2   6       31.07       35.07      3.28 o
  -5  -2   6       54.73       56.19      2.11 o
  -4  -2   6        0.28        1.21      0.89 o
  -3  -2   6      330.14      346.66      7.72 o
  -2  -2   6      208.62      200.33      3.94 o
  -1  -2   6       68.11       61.83      1.68 o
   0  -2   6      377.21      410.37     10.00 o
   1  -2   6        0.60        0.30      0.37 o
   2  -2   6       36.67       38.30      1.13 o
   3  -2   6       28.42       32.03      1.42 o
   4  -2   6      725.20      721.13     17.37 o
   5  -2   6       63.91       69.98      3.04 o
   6  -2   6       14.80       12.38      1.85 o
   7  -2   6       57.93       61.59      3.39 o
  -7  -1   6      685.70      738.94     18.82 o
  -6  -1   6        0.25        0.68      1.43 o
  -5  -1   6        6.37        5.92      1.21 o
  -4  -1   6       10.90       12.97      1.13 o
  -3  -1   6      268.54      270.85      5.37 o
  -2  -1   6      171.58      156.92      2.18 o
  -1  -1   6       93.05       84.08      1.38 o
   0  -1   6      979.50      995.14     13.21 o
   1  -1   6      248.41      242.73      3.28 o
   2  -1   6        5.13        6.13      0.53 o
   3  -1   6       38.76       39.05      1.34 o
   4  -1   6      196.02      192.63      3.92 o
   5  -1   6      196.25      191.71      4.96 o
   6  -1   6      207.77      188.97      5.95 o
   7  -1   6       57.32       56.17      3.15 o
   8  -1   6        3.94        7.12      1.91 o
  -7   0   6       12.72        9.98      3.28 o
  -6   0   6      439.14      464.62     12.36 o
  -5   0   6       56.92       55.85      2.33 o
  -4   0   6       90.32       92.26      2.24 o
  -3   0   6      525.15      544.84      9.04 o
  -2   0   6     1606.49     1599.27     21.59 o
  -1   0   6      349.04      328.84      4.76 o
   0   0   6        6.32       12.10      0.48 o
   1   0   6      478.10      474.15      5.78 o
   2   0   6      623.07      641.21      8.67 o
   3   0   6      859.47      843.86     13.02 o
   4   0   6      617.55      594.13      9.45 o
   5   0   6      331.35      306.93      5.37 o
   6   0   6       59.04       64.13      3.05 o
   7   0   6       95.74      101.47      3.51 o
   8   0   6       14.46       10.55      2.85 o
  -7   1   6       35.63       42.05      4.70 o
  -6   1   6       58.62       52.03      4.70 o
  -5   1   6       81.00       81.74      2.86 o
  -4   1   6       63.48       60.19      1.81 o
  -3   1   6        2.00        5.32      0.70 o
  -2   1   6      881.45      846.16     11.73 o
  -1   1   6      397.28      371.64      5.77 o
   0   1   6      283.85      266.09      3.43 o
   1   1   6        3.50        6.22      0.40 o
   2   1   6      231.70      239.97      3.27 o
   3   1   6      395.03      387.54      5.39 o
   4   1   6      191.02      190.79      3.18 o
   5   1   6        9.43        8.20      0.72 o
   6   1   6       31.97       30.86      2.13 o
   7   1   6      306.30      293.63      5.98 o
   8   1   6      325.92      367.52     15.68 o
  -7   2   6        0.24       -2.85      3.28 o
  -6   2   6        1.45        3.56      2.85 o
  -5   2   6      116.50      114.13      3.43 o
  -4   2   6      889.88      866.05     12.86 o
  -3   2   6      473.89      464.19      6.27 o
  -2   2   6      307.83      310.90      3.63 o
  -1   2   6       53.73       52.36      1.05 o
   0   2   6      931.48      898.39      9.08 o
   1   2   6     1597.49     1585.30     16.72 o
   2   2   6        9.74       13.14      0.43 o
   3   2   6       77.94       83.20      1.18 o
   4   2   6      115.64      101.04      1.41 o
   5   2   6      203.48      196.84      3.69 o
   6   2   6       34.61       32.93      1.38 o
   7   2   6      119.54      119.32      4.36 o
   8   2   6      134.56      140.70      5.07 o
   9   2   6        2.43       -1.35      3.07 o
  -7   3   6       10.39        8.27      3.85 o
  -6   3   6      138.56      136.14      7.98 o
  -5   3   6       70.43       67.83      5.13 o
  -4   3   6      175.84      171.33      4.13 o
  -3   3   6       72.80       72.24      1.47 o
  -2   3   6      243.94      237.19      3.07 o
  -1   3   6        1.20        0.76      0.30 o
   0   3   6      416.55      404.50      4.51 o
   1   3   6     1152.80     1218.55     11.76 o
   2   3   6        2.39       -0.12      0.29 o
   3   3   6       62.54       50.73      0.89 o
   4   3   6        0.40        1.10      0.36 o
   5   3   6     1779.02     1714.15     22.89 o
   6   3   6       36.24       48.83      1.63 o
   7   3   6       10.49        8.49      1.17 o
   8   3   6        0.50       -0.35      1.34 o
   9   3   6       62.07       72.69      3.73 o
  -6   4   6       16.95       13.12      3.71 o
  -5   4   6      406.90      388.27     11.39 o
  -4   4   6       87.36       82.86      2.70 o
  -3   4   6        0.37        2.24      0.66 o
  -2   4   6       49.31       45.56      1.10 o
  -1   4   6       16.72       18.80      0.65 o
   0   4   6      741.52      748.95      8.07 o
   1   4   6      138.18      138.53      1.80 o
   2   4   6     1546.88     1581.22     15.60 o
   3   4   6      248.49      219.14      3.14 o
   4   4   6       82.90       76.07      1.24 o
   5   4   6      128.41      122.22      1.77 o
   6   4   6      279.06      285.97      8.07 o
   7   4   6      259.84      236.61     11.12 o
   8   4   6       94.22      103.45      4.13 o
   9   4   6        0.65        1.14      2.28 o
  -6   5   6       24.87       23.81      4.13 o
  -5   5   6        8.87        7.13      3.14 o
  -4   5   6      117.92      105.36      5.84 o
  -3   5   6      173.32      161.17      2.90 o
  -2   5   6       41.86       48.34      1.24 o
  -1   5   6      312.41      349.42      4.25 o
   0   5   6       51.98       56.20      1.05 o
   1   5   6      679.68      648.74      7.27 o
   2   5   6      246.93      237.72      2.78 o
   3   5   6      157.81      131.77      1.74 o
   4   5   6        6.48        8.89      0.57 o
   5   5   6      113.75      105.87      1.90 o
   6   5   6      284.20      251.24      3.91 o
   7   5   6       47.80       50.91      2.37 o
   8   5   6        2.61        1.18      1.76 o
   9   5   6      100.45      104.92      6.27 o
  -5   6   6       34.47       28.94      3.42 o
  -4   6   6       17.84       19.16      1.95 o
  -3   6   6      267.26      243.23      5.33 o
  -2   6   6      234.96      254.64      4.47 o
  -1   6   6      308.97      333.25      5.30 o
   0   6   6      129.80      143.82      2.42 o
   1   6   6      192.94      172.31      2.31 o
   2   6   6      430.48      386.53      4.75 o
   3   6   6      651.88      644.89      7.29 o
   4   6   6      217.18      217.13      3.58 o
   5   6   6       80.71       76.61      1.76 o
   6   6   6       47.84       55.10      1.77 o
   7   6   6       61.27       62.25      2.69 o
   8   6   6      303.22      310.49     13.12 o
   9   6   6      260.03      293.53     12.69 o
  -4   7   6        1.00        0.43      1.57 o
  -3   7   6      530.68      534.74     18.25 o
  -2   7   6      471.30      408.17      8.03 o
  -1   7   6      281.95      275.45      5.73 o
   0   7   6        1.52        0.28      0.82 o
   1   7   6      565.34      559.43     11.76 o
   2   7   6      413.56      400.78      9.08 o
   3   7   6      419.32      407.39      8.83 o
   4   7   6     1959.71     1891.65     34.36 o
   5   7   6       59.71       51.54      2.04 o
   6   7   6       34.20       38.54      2.13 o
   7   7   6       28.73       29.10      1.83 o
   8   7   6      122.80      138.85      7.27 o
   9   7   6        4.89        4.85      2.28 o
  -4   8   6      126.56      116.90      6.27 o
  -3   8   6      523.03      506.37     17.53 o
  -2   8   6       37.51       40.32      2.67 o
  -1   8   6       34.00       28.38      1.90 o
   0   8   6      128.68      134.15      3.42 o
   1   8   6      419.51      431.40      8.33 o
   2   8   6        8.94        9.89      1.45 o
   3   8   6       69.71       77.05      2.79 o
   4   8   6      487.38      505.07     10.77 o
   5   8   6      109.19      106.33      3.53 o
   6   8   6       80.51       81.04      3.01 o
   7   8   6        1.28        0.64      1.71 o
   8   8   6       23.09       20.92      2.06 o
   9   8   6       99.99      120.46      6.99 o
  -4   9   6       10.33       10.41      2.42 o
  -3   9   6        5.93        8.41      2.14 o
  -2   9   6       96.14      111.34      5.84 o
  -1   9   6      349.66      334.25      7.85 o
   0   9   6      105.77       95.94      3.31 o
   1   9   6      126.58      144.18      6.06 o
   2   9   6       10.60        7.82      1.38 o
   3   9   6       14.06       13.28      1.50 o
   4   9   6       75.87       76.41      2.83 o
   5   9   6      272.92      258.71      5.57 o
   6   9   6      162.09      173.49      7.56 o
   7   9   6       25.21       24.09      3.14 o
   8   9   6        8.96        6.99      2.42 o
   9   9   6       75.47       94.37      6.13 o
  -3  10   6       16.50       17.53      2.85 o
  -2  10   6      149.22      135.29      6.42 o
  -1  10   6       86.29      103.64      5.56 o
   0  10   6      191.42      189.82      8.27 o
   1  10   6       65.56       64.66      3.32 o
   2  10   6      678.13      659.93     16.74 o
   3  10   6       40.93       43.42      2.71 o
   4  10   6        2.09        1.50      1.85 o
   5  10   6        0.72        1.49      1.50 o
   6  10   6      470.52      482.85     16.82 o
   7  10   6      145.79      143.70      6.99 o
   8  10   6        9.62        5.70      2.42 o
  -2  11   6        1.79        0.29      1.71 o
  -1  11   6      121.92      127.16      6.27 o
   0  11   6      137.70      129.59      6.27 o
   1  11   6      255.72      253.44      9.69 o
   2  11   6       45.24       35.23      4.70 o
   3  11   6       25.56       25.50      2.26 o
   4  11   6       44.83       43.27      7.63 o
   5  11   6      311.93      312.49     11.69 o
   6  11   6      115.57      117.47      5.99 o
   7  11   6       14.18       10.12      2.57 o
   8  11   6       16.13       15.40      2.99 o
  -1  12   6       29.05       30.94      3.42 o
   0  12   6       74.29       99.93      5.70 o
   1  12   6       24.18       26.09      2.99 o
   2  12   6        6.91        8.84      2.14 o
   3  12   6      227.33      217.55      8.84 o
   4  12   6       53.49       56.74      4.13 o
   5  12   6       69.38       68.57      4.56 o
   6  12   6        0.30       -1.43      2.00 o
   7  12   6       68.10       78.12      5.13 o
   1  13   6        0.33       -0.86      1.71 o
   2  13   6       83.29       82.68      4.99 o
   3  13   6       51.53       52.18      4.13 o
   4  13   6      164.94      161.80      7.41 o
   5  13   6       27.80       22.67      2.99 o
  -3  -8   7        0.25       -0.14      1.00 o
   0  -8   7        0.21        1.14      2.00 o
  -4  -7   7       14.33       14.26      1.85 o
  -3  -7   7       50.86       44.62      2.85 o
  -2  -7   7      223.85      220.54      7.56 o
  -1  -7   7       52.18       55.60      2.71 o
   0  -7   7       86.94       89.28      2.94 o
   1  -7   7        7.95        8.07      1.21 o
   2  -7   7       21.50       25.77      1.85 o
  -5  -6   7       11.43        8.98      1.85 o
  -4  -6   7      132.55      126.59      5.42 o
  -3  -6   7        4.67        6.70      1.43 o
  -2  -6   7       14.09       11.69      1.57 o
  -1  -6   7        2.42        2.00      1.00 o
   0  -6   7      179.55      176.24      4.86 o
   1  -6   7      166.84      162.10      4.69 o
   2  -6   7        2.41        2.83      1.13 o
   3  -6   7      101.98       93.67      6.13 o
  -6  -5   7       24.94       24.81      2.85 o
  -5  -5   7        3.62        4.56      1.71 o
  -4  -5   7       33.35       32.22      2.71 o
  -3  -5   7      328.54      300.94     10.41 o
  -2  -5   7      105.77       97.91     12.69 o
  -1  -5   7        7.41        8.98      1.43 o
   0  -5   7       30.98       31.51      2.14 o
   1  -5   7      141.33      139.00      5.70 o
   2  -5   7       69.92       70.13      3.56 o
   3  -5   7       85.48       83.18      3.18 o
   4  -5   7      108.43      114.67      4.35 o
  -6  -4   7        0.37       -1.57      1.57 o
  -5  -4   7      148.29      149.83      6.56 o
  -4  -4   7      322.35      304.36     10.83 o
  -3  -4   7      100.90       97.14      5.63 o
  -2  -4   7        0.27        1.80      2.57 o
  -1  -4   7        5.02        7.18      2.35 o
   0  -4   7       50.34       51.18      2.71 o
   1  -4   7       71.51       78.26      2.88 o
   2  -4   7      296.16      298.50      7.79 o
   3  -4   7       82.13       76.58      3.35 o
   4  -4   7       30.76       30.55      2.57 o
   5  -4   7       86.08       82.47      6.70 o
  -7  -3   7        0.38       -1.14      2.00 o
  -6  -3   7        0.21        1.00      1.71 o
  -5  -3   7      113.79      109.34      5.27 o
  -4  -3   7       59.75       61.68      2.62 o
  -3  -3   7      127.16      119.29      9.98 o
  -2  -3   7        2.65        5.26      1.10 o
  -1  -3   7      149.28      157.58      4.11 o
   0  -3   7      194.15      197.02      4.49 o
   1  -3   7       12.08       10.59      0.92 o
   2  -3   7       82.23       80.46      3.56 o
   3  -3   7       77.35       74.80      3.01 o
   4  -3   7      120.04      120.51      4.18 o
   5  -3   7      105.62       95.42      3.79 o
   6  -3   7       69.24       64.63      3.35 o
  -7  -2   7      143.59      160.95      7.84 o
  -6  -2   7       51.06       61.73      4.28 o
  -5  -2   7       40.21       41.20      3.28 o
  -4  -2   7       12.86       13.42      1.41 o
  -3  -2   7       93.74       84.77      4.01 o
  -2  -2   7      137.11      133.08      3.47 o
  -1  -2   7      259.66      258.62      5.73 o
   0  -2   7       59.06       56.00      2.22 o
   1  -2   7      127.00      125.05      2.82 o
   2  -2   7      241.40      227.50      5.04 o
   3  -2   7       64.80       57.04      2.64 o
   4  -2   7       10.65        8.77      1.37 o
   5  -2   7        0.45        1.60      1.16 o
   6  -2   7      237.42      233.49      7.14 o
   7  -2   7       22.66       18.18      2.57 o
  -7  -1   7       20.13       23.68      2.99 o
  -6  -1   7       38.77       39.63      3.56 o
  -5  -1   7       16.39       16.25      2.42 o
  -4  -1   7        0.42        0.24      0.74 o
  -3  -1   7      133.15      124.19      2.95 o
  -2  -1   7      365.04      343.41      6.57 o
  -1  -1   7      598.16      582.28      9.33 o
   0  -1   7       23.06       19.43      1.19 o
   1  -1   7       21.68       26.43      0.90 o
   2  -1   7        6.38        6.36      0.69 o
   3  -1   7       27.91       25.36      1.40 o
   4  -1   7      348.47      345.21      6.49 o
   5  -1   7      142.62      147.36      3.96 o
   6  -1   7       54.64       53.93      2.94 o
   7  -1   7       44.03       48.47      3.11 o
  -7   0   7       38.10       42.34      4.99 o
  -6   0   7      179.43      191.78      6.35 o
  -5   0   7       28.31       29.30      2.29 o
  -4   0   7        1.03        1.60      0.74 o
  -3   0   7      585.65      570.34     10.62 o
  -2   0   7        1.38        2.02      0.57 o
  -1   0   7      295.22      292.27      4.60 o
   0   0   7       72.35       73.29      1.44 o
   1   0   7       64.61       69.55      1.36 o
   2   0   7       26.54       30.18      1.73 o
   3   0   7        0.66        1.41      0.62 o
   4   0   7     1342.67     1336.13     22.58 o
   5   0   7       12.49       13.85      1.09 o
   6   0   7       31.49       33.32      2.07 o
   7   0   7        2.60        3.23      1.52 o
   8   0   7       47.63       53.46      4.99 o
  -7   1   7      121.69      118.18      8.13 o
  -6   1   7        9.35        7.27      3.14 o
  -5   1   7       16.16       17.08      1.99 o
  -4   1   7       23.59       25.78      1.51 o
  -3   1   7      317.21      317.15      5.68 o
  -2   1   7      303.18      281.90      5.04 o
  -1   1   7      331.73      324.01      5.18 o
   0   1   7       59.16       66.45      1.40 o
   1   1   7      293.48      336.46      4.86 o
   2   1   7      490.65      468.09      6.43 o
   3   1   7      407.51      404.42      6.80 o
   4   1   7      610.84      601.53      9.62 o
   5   1   7       12.71       14.09      1.02 o
   6   1   7       68.71       68.91      3.08 o
   7   1   7       45.38       45.47      3.46 o
   8   1   7        2.21        2.57      2.42 o
  -7   2   7        0.87        1.00      3.71 o
  -6   2   7       19.21       20.96      3.99 o
  -5   2   7      400.27      404.04     16.32 o
  -4   2   7       88.88       94.40      3.18 o
  -3   2   7       39.99       41.52      1.26 o
  -2   2   7       62.79       63.03      1.50 o
  -1   2   7      216.37      200.26      2.72 o
   0   2   7      529.87      469.36      5.42 o
   1   2   7      534.25      498.03      6.05 o
   2   2   7      321.80      292.14      3.34 o
   3   2   7       86.67       81.07      1.73 o
   4   2   7      114.95       98.48      1.69 o
   5   2   7      478.02      471.46      6.64 o
   6   2   7      102.57       96.45      2.36 o
   7   2   7      155.17      161.55      5.42 o
   8   2   7        0.55        0.13      1.47 o
  -6   3   7       25.26       27.37      4.42 o
  -5   3   7       21.29       26.89      2.43 o
  -4   3   7      190.55      184.46      4.85 o
  -3   3   7       32.59       35.90      1.86 o
  -2   3   7       10.92       12.88      0.75 o
  -1   3   7      127.86      119.86      1.77 o
   0   3   7      955.52      869.60      9.83 o
   1   3   7     1499.16     1521.32     16.74 o
   2   3   7       41.25       44.09      0.91 o
   3   3   7       22.16       23.23      0.75 o
   4   3   7       46.93       44.49      1.16 o
   5   3   7      203.01      206.81      3.08 o
   6   3   7      453.59      426.74      8.37 o
   7   3   7        3.64        2.00      1.03 o
   8   3   7      163.37      187.14      6.27 o
   9   3   7        3.06        0.43      1.61 o
  -6   4   7      133.27      139.85      8.70 o
  -5   4   7        4.36        4.56      3.28 o
  -4   4   7      310.23      303.37     13.26 o
  -3   4   7        0.34       -0.14      0.93 o
  -2   4   7       84.96       79.87      1.56 o
  -1   4   7       23.48       21.21      0.79 o
   0   4   7      365.20      335.62      4.34 o
   1   4   7      849.29      825.92      8.85 o
   2   4   7      509.20      526.61      5.72 o
   3   4   7       60.42       61.24      1.16 o
   4   4   7       51.49       52.54      1.13 o
   5   4   7       39.22       40.89      1.12 o
   6   4   7      581.62      535.89     11.95 o
   7   4   7      547.48      536.77     12.06 o
   8   4   7      187.35      194.95      6.40 o
   9   4   7        9.01       11.34      2.02 o
  -6   5   7      112.73      125.02      8.13 o
  -5   5   7       56.25       50.61      4.99 o
  -4   5   7       67.96       71.41      5.63 o
  -3   5   7      300.14      257.44      5.73 o
  -2   5   7      141.64      145.27      2.51 o
  -1   5   7        0.94        2.96      0.58 o
   0   5   7       30.83       35.90      0.92 o
   1   5   7      641.67      633.08      7.51 o
   2   5   7      132.24      122.49      1.80 o
   3   5   7       81.99       79.00      1.38 o
   4   5   7      124.97      136.25      2.37 o
   5   5   7      678.44      621.32      9.40 o
   6   5   7       10.74        4.66      0.65 o
   7   5   7      108.96       99.52      3.39 o
   8   5   7        9.25        9.08      1.61 o
   9   5   7      117.31      129.87      6.99 o
  -5   6   7      113.71      114.05      6.99 o
  -4   6   7       82.17       82.26      5.84 o
  -3   6   7       14.76       13.83      1.47 o
  -2   6   7       80.52       72.35      2.56 o
  -1   6   7       54.32       49.64      1.93 o
   0   6   7      335.62      345.26      5.02 o
   1   6   7        2.04        4.93      0.59 o
   2   6   7      141.56      143.76      2.42 o
   3   6   7      851.27      849.50     11.40 o
   4   6   7      203.51      194.46      3.11 o
   5   6   7       82.65       82.42      2.13 o
   6   6   7       12.84        9.63      0.79 o
   7   6   7       26.41       23.24      1.71 o
   8   6   7      114.79      122.11      4.53 o
   9   6   7       62.58       59.87      4.85 o
  -4   7   7      165.58      158.95      7.41 o
  -3   7   7       43.15       36.29      5.06 o
  -2   7   7     1005.03      949.55     17.29 o
  -1   7   7      220.69      212.06      4.18 o
   0   7   7        1.63        0.35      0.75 o
   1   7   7      253.62      237.66      4.93 o
   2   7   7      366.23      351.38      6.79 o
   3   7   7     2169.10     2039.73     35.03 o
   4   7   7       13.13       13.01      1.14 o
   5   7   7       17.59       17.93      1.30 o
   6   7   7       41.55       42.44      1.80 o
   7   7   7       33.50       31.87      2.31 o
   8   7   7       38.08       41.63      3.85 o
   9   7   7        5.11        3.85      2.28 o
  -3   8   7      160.43      152.82      7.13 o
  -2   8   7        2.71        6.27      2.00 o
  -1   8   7       51.22       53.94      3.08 o
   0   8   7      129.24      133.38      3.48 o
   1   8   7     1061.15     1004.02     18.12 o
   2   8   7       33.75       36.27      2.12 o
   3   8   7       31.92       28.03      2.40 o
   4   8   7      151.32      162.70      4.54 o
   5   8   7      214.26      191.39      6.26 o
   6   8   7        0.38        0.21      1.78 o
   7   8   7       21.14       18.43      1.91 o
   8   8   7      406.15      461.32     18.53 o
   9   8   7       56.06       65.15      5.27 o
  -4   9   7      110.17      111.77      6.42 o
  -3   9   7      414.45      380.35     14.26 o
  -2   9   7        2.41        4.70      1.85 o
  -1   9   7       25.29       26.09      2.99 o
   0   9   7       56.19       54.71      2.68 o
   1   9   7      186.55      163.59      4.61 o
   2   9   7       74.53       73.54      2.93 o
   3   9   7        1.58       -0.40      1.17 o
   4   9   7      592.20      578.21     12.39 o
   5   9   7       43.89       43.71      2.88 o
   6   9   7       96.20       95.66      5.42 o
   7   9   7        3.91        3.28      2.14 o
   8   9   7       40.95       41.96      6.91 o
  -3  10   7       78.15       73.28      4.99 o
  -2  10   7      114.58      104.64      5.70 o
  -1  10   7       14.08       19.82      2.85 o
   0  10   7        4.58        3.14      1.71 o
   1  10   7        9.97       17.05      2.64 o
   2  10   7     1083.68     1068.32     26.37 o
   3  10   7       29.93       26.53      2.42 o
   4  10   7       17.03       17.12      1.80 o
   5  10   7       29.24       29.51      3.14 o
   6  10   7      246.34      248.20      9.98 o
   7  10   7      257.88      271.29     10.98 o
   8  10   7       35.50       32.65      3.85 o
  -2  11   7        0.50       -0.43      1.57 o
  -1  11   7       96.00       82.97      5.13 o
   0  11   7       93.31      101.93      5.70 o
   1  11   7        4.92        7.27      2.00 o
   2  11   7        6.11        5.13      2.00 o
   3  11   7      127.55      128.73      6.42 o
   4  11   7      280.42      266.87     10.41 o
   5  11   7      126.67      126.74      6.27 o
   6  11   7        1.46        2.42      2.14 o
   7  11   7       24.12       22.67      3.28 o
  -1  12   7      275.95      297.66     11.83 o
   0  12   7      138.43      137.14      6.84 o
   1  12   7        4.82        1.14      1.71 o
   2  12   7        0.59        0.86      1.71 o
   3  12   7       27.93       29.37      3.28 o
   4  12   7      129.97      130.87      6.70 o
   5  12   7       33.40       29.22      3.42 o
   6  12   7      151.84      159.81      7.56 o
   7  12   7        0.27       -1.57      2.14 o
   1  13   7       11.91       12.69      2.57 o
   2  13   7       43.56       47.04      4.13 o
   3  13   7        5.46        5.70      2.28 o
   4  13   7      117.54      138.42      6.99 o
   5  13   7       27.16       21.81      2.99 o
  -2  -7   8       27.98       31.36      2.42 o
  -1  -7   8       22.03       24.09      2.00 o
   0  -7   8      104.29      102.67      3.46 o
  -4  -6   8      119.73      118.89      5.42 o
  -3  -6   8      107.37       98.79      4.70 o
  -2  -6   8       29.02       26.66      2.28 o
  -1  -6   8       60.59       63.72      3.28 o
   0  -6   8      129.61      134.37      4.14 o
   1  -6   8        0.84        3.19      1.12 o
   2  -6   8       25.07       24.58      1.88 o
  -5  -5   8        2.33        3.28      1.85 o
  -4  -5   8       58.36       59.73      3.71 o
  -3  -5   8       63.71       65.29      3.71 o
  -2  -5   8       62.19       63.01      3.42 o
  -1  -5   8        9.75        8.84      1.57 o
   0  -5   8        0.97        0.62      2.78 o
   1  -5   8      199.35      195.94      5.58 o
   2  -5   8       57.37       61.12      2.71 o
   3  -5   8       16.96       20.96      2.49 o
   4  -5   8       99.74       98.35      3.79 o
  -6  -4   8       52.09       56.74      4.13 o
  -5  -4   8       19.79       17.39      2.42 o
  -4  -4   8      215.85      205.14      7.98 o
  -3  -4   8       68.00       67.15      3.71 o
  -2  -4   8        0.23        3.56      4.49 o
  -1  -4   8       41.97       39.35      2.71 o
   0  -4   8       38.77       39.92      2.57 o
   1  -4   8      370.45      364.56      9.91 o
   2  -4   8       20.43       19.38      1.71 o
   3  -4   8       68.87       68.19      3.56 o
   4  -4   8       23.65       21.40      2.02 o
   5  -4   8       29.00       23.88      5.27 o
  -6  -3   8        2.88        1.57      2.00 o
  -5  -3   8       55.67       60.02      3.99 o
  -4  -3   8       67.05       65.09      2.82 o
  -3  -3   8       77.97       76.27      3.99 o
  -2  -3   8      175.97      169.83     15.47 o
  -1  -3   8       13.38       16.56      4.70 o
   0  -3   8      157.98      156.82      6.13 o
   1  -3   8       44.44       46.10      2.32 o
   2  -3   8      173.42      176.18      5.27 o
   3  -3   8        2.13        2.57      1.19 o
   4  -3   8       22.27       24.28      2.02 o
   5  -3   8      189.35      182.94      5.84 o
  -6  -2   8       35.21       39.77      3.71 o
  -5  -2   8       68.29       68.86      4.28 o
  -4  -2   8       29.32       30.63      2.02 o
  -3  -2   8       67.98       67.30      2.72 o
  -2  -2   8      146.42      148.76      6.54 o
  -1  -2   8       56.89       54.53      3.28 o
   0  -2   8      100.14      103.13      7.70 o
   1  -2   8      207.03      214.16      5.99 o
   2  -2   8      125.41      129.47      4.21 o
   3  -2   8      168.27      169.87      5.23 o
   4  -2   8        0.33       -0.48      1.16 o
   5  -2   8       33.19       34.52      2.64 o
   6  -2   8       17.15       14.84      3.14 o
  -6  -1   8       39.62       40.63      3.85 o
  -5  -1   8       29.81       38.35      3.42 o
  -4  -1   8      450.83      441.79     15.25 o
  -3  -1   8       37.27       37.16      1.84 o
  -2  -1   8      120.27      119.55      3.40 o
  -1  -1   8      382.52      392.15      8.64 o
   0  -1   8       25.01       29.07      1.22 o
   1  -1   8       10.26        9.99      1.52 o
   2  -1   8        6.01        7.53      0.98 o
   3  -1   8     2084.19     2086.69     48.04 o
   4  -1   8       14.37       14.57      2.64 o
   5  -1   8        8.45        8.89      1.58 o
   6  -1   8       31.43       30.57      3.07 o
   7  -1   8       30.11       31.18      2.70 o
  -6   0   8       82.71       88.40      4.21 o
  -5   0   8       33.94       37.77      2.64 o
  -4   0   8       29.94       28.08      2.85 o
  -3   0   8        3.03        2.83      0.79 o
  -2   0   8      153.31      136.87      3.22 o
  -1   0   8      467.36      423.13      7.12 o
   0   0   8      329.11      309.90      5.34 o
   1   0   8        1.15        1.34      0.54 o
   2   0   8        8.55        7.98      0.80 o
   3   0   8       21.33       20.07      1.16 o
   4   0   8      906.06      890.49     17.81 o
   5   0   8       71.01       72.06      3.29 o
   6   0   8        3.58        2.09      1.34 o
   7   0   8       34.59       42.46      2.98 o
  -6   1   8       16.18       13.40      3.85 o
  -5   1   8        6.48        2.80      1.55 o
  -4   1   8       66.83       61.33      4.13 o
  -3   1   8     1244.50     1220.97     21.42 o
  -2   1   8      257.39      242.00      4.56 o
  -1   1   8      140.49      119.88      2.63 o
   0   1   8       14.86       14.67      0.73 o
   1   1   8       52.82       51.69      1.31 o
   2   1   8       44.05       43.18      1.19 o
   3   1   8       23.57       22.47      1.69 o
   4   1   8      809.23      783.14     12.36 o
   5   1   8      297.97      291.16      5.89 o
   6   1   8        3.43        4.22      1.28 o
   7   1   8        0.33       -0.67      1.15 o
   8   1   8       38.82       39.06      4.56 o
  -6   2   8       15.54       14.54      3.85 o
  -5   2   8      100.07      108.77      7.41 o
  -4   2   8        2.85        3.24      1.14 o
  -3   2   8      225.89      213.73      4.84 o
  -2   2   8      127.14      123.55      2.80 o
  -1   2   8      269.74      263.66      4.86 o
   0   2   8       88.63       92.73      2.19 o
   1   2   8      112.68      122.72      2.03 o
   2   2   8      181.37      175.70      2.66 o
   3   2   8       35.05       35.09      1.03 o
   4   2   8       99.49       94.39      1.85 o
   5   2   8      517.68      497.20      7.71 o
   6   2   8      486.86      513.37      9.57 o
   7   2   8      202.01      223.25     10.55 o
   8   2   8       54.54       63.87      5.27 o
  -6   3   8       18.53       10.69      4.13 o
  -5   3   8      230.87      236.36     11.69 o
  -4   3   8      282.74      283.97      8.96 o
  -3   3   8       21.41       21.63      1.48 o
  -2   3   8       27.95       31.45      1.37 o
  -1   3   8        6.08        8.89      0.85 o
   0   3   8      842.47      845.19     12.61 o
   1   3   8       15.49       19.53      0.84 o
   2   3   8      274.94      262.66      3.46 o
   3   3   8       73.95       72.19      2.05 o
   4   3   8      574.39      547.94      8.25 o
   5   3   8        3.11        6.08      1.16 o
   6   3   8       85.31       86.93      2.28 o
   7   3   8       77.53       81.18      3.78 o
   8   3   8       57.39       51.97      2.98 o
  -6   4   8       85.29       93.38      7.70 o
  -5   4   8       47.60       46.76      5.27 o
  -4   4   8       48.13       49.90      3.64 o
  -3   4   8      100.35       98.43      4.21 o
  -2   4   8       19.90       17.40      0.91 o
  -1   4   8      149.19      153.74      3.33 o
   0   4   8       83.81       82.56      1.44 o
   1   4   8      861.76      828.28      9.36 o
   2   4   8      420.47      420.25      4.95 o
   3   4   8       35.35       32.03      0.87 o
   4   4   8       25.51       26.59      0.90 o
   5   4   8       35.82       22.15      1.11 o
   6   4   8      365.96      329.49      7.84 o
   7   4   8      233.12      217.06      6.73 o
   8   4   8       45.80       43.40      2.80 o
  -5   5   8       44.94       51.61      5.42 o
  -4   5   8        1.34        2.28      3.14 o
  -3   5   8      156.57      138.57      7.98 o
  -2   5   8        9.27        9.54      1.28 o
  -1   5   8      452.39      452.79      6.65 o
   0   5   8        3.25        3.04      0.54 o
   1   5   8      387.70      381.40      5.12 o
   2   5   8      374.03      355.14      4.53 o
   3   5   8        7.09        6.13      0.59 o
   4   5   8       15.68       15.45      0.87 o
   5   5   8      147.94      152.69      2.89 o
   6   5   8      162.39      155.91     13.19 o
   7   5   8       11.21       13.56      1.70 o
   8   5   8        0.67       -0.20      1.36 o
   9   5   8      219.88      235.94     10.98 o
  -5   6   8      134.96      142.13      8.41 o
  -4   6   8        1.99        1.00      3.14 o
  -3   6   8        2.52        2.24      1.78 o
  -2   6   8      119.36      112.48      3.46 o
  -1   6   8      298.66      279.41      4.48 o
   0   6   8     1460.79     1417.96     19.15 o
   1   6   8       46.71       47.30      1.66 o
   2   6   8       44.47       42.95      1.35 o
   3   6   8       99.59       89.13      2.11 o
   4   6   8      760.12      674.64     10.13 o
   5   6   8      137.92      126.52      3.15 o
   6   6   8        7.49       11.88      1.41 o
   7   6   8      136.73      138.78      4.24 o
   8   6   8      124.24      128.86      4.79 o
   9   6   8       90.13      109.91      6.42 o
  -4   7   8        5.75        5.13      2.85 o
  -3   7   8      227.65      226.10     10.12 o
  -2   7   8      190.77      179.35      5.38 o
  -1   7   8       13.54        9.64      1.38 o
   0   7   8       44.15       41.43      1.86 o
   1   7   8      152.88      144.80      3.03 o
   2   7   8       34.14       27.29      1.56 o
   3   7   8      234.79      222.34      4.80 o
   4   7   8       94.00       98.83      2.83 o
   5   7   8      164.82      159.24      4.36 o
   6   7   8       50.68       54.30      2.28 o
   7   7   8       41.42       48.62      2.67 o
   8   7   8       64.31       72.99      5.13 o
  -2   8   8       23.47       35.92      3.56 o
  -1   8   8       34.68       37.33      1.96 o
   0   8   8       49.48       44.75      1.84 o
   1   8   8      500.55      496.30      8.50 o
   2   8   8       42.26       40.59      1.88 o
   3   8   8      523.21      535.33      9.95 o
   4   8   8       47.92       38.56      1.90 o
   5   8   8       84.71       79.89      2.88 o
   6   8   8      137.11      130.63      3.72 o
   7   8   8       63.77       66.00      4.85 o
   8   8   8       38.76       37.21      3.71 o
  -2   9   8       62.06       55.74      4.42 o
  -1   9   8        1.21        2.71      1.85 o
   0   9   8       41.98       47.76      3.85 o
   1   9   8        6.02        2.62      1.50 o
   2   9   8      447.47      446.02     10.05 o
   3   9   8      536.16      536.52     11.70 o
   4   9   8      144.35      138.00      5.07 o
   5   9   8       32.72       28.80      3.28 o
   6   9   8        2.64        2.99      2.14 o
   7   9   8       38.67       37.21      3.99 o
   8   9   8      104.41      123.60      7.13 o
  -2  10   8       38.34       42.20      4.13 o
  -1  10   8        0.71       -0.14      1.71 o
   0  10   8       12.70       11.97      2.42 o
   1  10   8      595.87      578.93     19.67 o
   2  10   8      149.70      170.79      7.70 o
   3  10   8       48.58       55.60      4.42 o
   4  10   8        0.33       -0.14      1.85 o
   5  10   8       60.75       61.02      4.56 o
   6  10   8       59.96       66.29      4.85 o
   7  10   8       52.73       44.05      4.13 o
   8  10   8      149.48      176.74      6.25 o
  -1  11   8        3.50        4.42      2.14 o
   0  11   8       22.03       22.38      3.14 o
   1  11   8       36.04       37.92      3.71 o
   2  11   8       17.19       18.11      2.71 o
   3  11   8      158.32      141.28      6.84 o
   4  11   8        8.59        7.13      2.28 o
   5  11   8      337.29      327.89     12.55 o
   6  11   8        6.82        9.84      2.71 o
   7  11   8       27.40       24.81      3.56 o
   0  12   8      218.89      230.80      9.84 o
   1  12   8       45.70       45.33      3.99 o
   2  12   8        0.28       -1.85      1.85 o
   3  12   8       62.42       59.73      4.70 o
   4  12   8       84.45       82.83      5.70 o
   5  12   8      197.38      221.96      9.41 o
   6  12   8       52.00       46.47      4.28 o
   2  13   8        5.93        3.42      2.28 o
   3  13   8      174.26      185.18      8.55 o
   4  13   8      129.67      131.87      6.99 o
   5  13   8        8.74        7.41      2.57 o
  -2  -6   9       50.77       49.61      3.14 o
  -1  -6   9      151.73      161.38      6.27 o
   0  -6   9       50.19       48.86      2.58 o
  -4  -5   9       60.56       57.45      3.85 o
  -3  -5   9       48.69       54.60      3.56 o
  -2  -5   9       16.64       13.69      2.00 o
  -1  -5   9       78.43       68.57      3.71 o
   0  -5   9       65.61       73.72      3.08 o
   1  -5   9        0.57       -0.56      1.13 o
   2  -5   9        5.45        4.40      1.85 o
  -4  -4   9       47.60       54.46      3.71 o
  -3  -4   9      117.08      122.17      5.56 o
  -2  -4   9       11.57       12.55      1.85 o
  -1  -4   9       12.57       11.40      1.85 o
   0  -4   9      109.82      110.47      3.84 o
   1  -4   9       94.43       94.76      4.21 o
   2  -4   9       98.37      100.88      3.73 o
   3  -4   9       10.33        9.13      2.42 o
   4  -4   9       23.32       25.87      2.23 o
  -5  -3   9       89.13       93.23      5.27 o
  -4  -3   9        9.24        7.41      1.85 o
  -3  -3   9       78.63       81.83      4.42 o
  -2  -3   9        3.72        0.71      1.43 o
  -1  -3   9        0.52        0.86      1.28 o
   0  -3   9       11.76       16.82      2.00 o
   1  -3   9      112.65      122.32      4.14 o
   2  -3   9      439.99      429.64     11.00 o
   3  -3   9       17.71       19.28      4.35 o
   4  -3   9       21.91       22.06      3.14 o
   5  -3   9       16.50       17.44      2.02 o
  -5  -2   9       66.66       80.69      4.85 o
  -4  -2   9       26.18       26.37      2.85 o
  -3  -2   9        3.67        3.71      1.11 o
  -2  -2   9       28.45       29.81      1.91 o
  -1  -2   9       42.74       44.58      2.57 o
   0  -2   9       44.52       46.62      2.99 o
   1  -2   9      187.57      183.66      5.51 o
   2  -2   9      164.28      164.12      5.17 o
   3  -2   9      100.04      103.43      5.84 o
   4  -2   9       11.22       10.81      1.68 o
   5  -2   9       13.50       15.30      1.92 o
  -6  -1   9       27.79       28.23      3.56 o
  -5  -1   9       51.08       52.75      3.99 o
  -4  -1   9       49.95       52.18      3.85 o
  -3  -1   9       87.30       84.36      3.85 o
  -2  -1   9      135.35      130.58      5.07 o
  -1  -1   9       10.46       12.39      2.18 o
   0  -1   9       11.82        9.81      1.55 o
   1  -1   9      118.48      118.00      4.11 o
   2  -1   9      121.33      113.56      4.01 o
   3  -1   9       19.22       17.09      1.81 o
   4  -1   9      136.43      127.56      5.20 o
   5  -1   9       33.84       36.78      2.57 o
   6  -1   9       19.82       23.21      3.64 o
  -6   0   9      102.79      110.06      6.27 o
  -5   0   9        0.24        2.71      1.85 o
  -4   0   9      129.38      123.88      5.99 o
  -3   0   9        0.38        0.39      1.05 o
  -2   0   9      150.36      152.33      3.59 o
  -1   0   9      216.04      208.34      4.47 o
   0   0   9      281.95      289.27      6.38 o
   1   0   9        3.80        2.99      0.72 o
   2   0   9       62.42       64.37      2.98 o
   3   0   9      184.51      193.24      5.88 o
   4   0   9      417.97      397.97     10.55 o
   5   0   9       99.96       99.89      4.01 o
   6   0   9       15.82       16.50      2.02 o
   7   0   9       19.82       17.37      2.29 o
  -6   1   9        0.29       -3.42      3.42 o
  -5   1   9       22.62       24.69      2.57 o
  -4   1   9      372.22      365.71     10.15 o
  -3   1   9        1.78        4.64      3.21 o
  -2   1   9       47.61       46.01      1.63 o
  -1   1   9      203.73      193.19      4.26 o
   0   1   9       15.23       13.90      0.81 o
   1   1   9       15.26       14.61      0.89 o
   2   1   9        1.56        1.42      0.63 o
   3   1   9     1041.15     1016.39     15.84 o
   4   1   9        8.33        8.86      1.01 o
   5   1   9      212.83      218.00     10.83 o
   6   1   9        1.39        1.03      1.20 o
   7   1   9       25.98       29.20      2.20 o
  -6   2   9       36.22       29.08      4.99 o
  -5   2   9        0.63       -2.71      2.99 o
  -4   2   9       15.55       18.63      2.16 o
  -3   2   9      146.02      151.62      5.31 o
  -2   2   9      196.39      186.92      3.85 o
  -1   2   9        0.35        0.70      0.73 o
   0   2   9        3.68        3.90      1.01 o
   1   2   9      776.43      766.36      9.87 o
   2   2   9      225.55      214.78      3.48 o
   3   2   9        7.44        6.93      0.75 o
   4   2   9        2.06        2.47      0.66 o
   5   2   9      185.58      197.11      4.47 o
   6   2   9      215.48      216.89      8.18 o
   7   2   9       12.75       22.81      3.71 o
  -5   3   9        5.49        0.71      3.56 o
  -4   3   9      119.66      112.91      7.41 o
  -3   3   9       92.15       93.54      3.24 o
  -2   3   9      329.61      321.04      7.39 o
  -1   3   9        0.33        0.25      0.69 o
   0   3   9       15.79       16.97      1.09 o
   1   3   9      137.10      134.24      2.52 o
   2   3   9      111.05      101.62      1.81 o
   3   3   9      356.94      362.30      5.27 o
   4   3   9      127.29      134.32      2.64 o
   5   3   9        0.31        0.16      1.00 o
   6   3   9        1.21        1.29      1.00 o
   7   3   9       21.63       17.01      1.78 o
   8   3   9      237.84      236.65     11.26 o
  -5   4   9       40.58       42.48      5.42 o
  -4   4   9        4.52        2.14      3.28 o
  -3   4   9       62.96       61.57      3.32 o
  -2   4   9      304.20      302.44      6.09 o
  -1   4   9      389.45      389.36      6.88 o
   0   4   9        0.44        0.42      0.57 o
   1   4   9       27.29       26.44      1.06 o
   2   4   9       75.69       76.89      1.91 o
   3   4   9      190.71      176.31      2.57 o
   4   4   9        0.57       -0.56      0.56 o
   5   4   9      221.32      203.64      4.75 o
   6   4   9      118.46      112.42      3.48 o
   7   4   9      211.73      210.17     10.76 o
   8   4   9        2.04        1.78      1.54 o
  -5   5   9       51.27       47.33      5.70 o
  -4   5   9       64.71       69.28      5.99 o
  -3   5   9      150.36      143.41      8.55 o
  -2   5   9       18.27       18.01      4.28 o
  -1   5   9       59.36       56.84      2.18 o
   0   5   9      267.25      252.24      4.34 o
   1   5   9       55.39       67.65      2.94 o
   2   5   9       25.33       24.76      1.02 o
   3   5   9        3.87        3.99      0.71 o
   4   5   9      280.36      256.20      4.94 o
   5   5   9      221.07      224.20      5.67 o
   6   5   9      134.15      131.73      3.86 o
   7   5   9       48.26       42.47      2.70 o
   8   5   9        0.61       -0.29      1.44 o
  -4   6   9       43.71       36.35      4.85 o
  -3   6   9       55.73       45.62      4.85 o
  -2   6   9        0.31       -0.54      1.64 o
  -1   6   9      628.65      599.43     20.10 o
   0   6   9     1175.35     1141.07     24.30 o
   1   6   9        7.53        6.78      0.92 o
   2   6   9       96.49       80.11      2.19 o
   3   6   9      128.50      130.51      4.26 o
   4   6   9      325.01      280.99      6.84 o
   5   6   9       93.12       97.11      3.40 o
   6   6   9       93.96       92.33      3.83 o
   7   6   9      107.53      117.02      4.48 o
   8   6   9       32.45       31.04      2.41 o
  -4   7   9       29.78       26.23      4.13 o
  -3   7   9       75.14       63.58      5.56 o
  -2   7   9        7.19        7.58      2.05 o
  -1   7   9      108.32      108.67      4.63 o
   0   7   9       16.12       19.63      1.27 o
   1   7   9      584.19      595.51     10.97 o
   2   7   9      364.19      361.58      7.05 o
   3   7   9       21.38       23.67      1.37 o
   4   7   9       12.40       15.51      1.17 o
   5   7   9      184.34      177.62      4.75 o
   6   7   9       91.82       89.57      3.21 o
   7   7   9        7.57        7.91      1.85 o
   8   7   9       96.31       90.75      3.93 o
  -3   8   9      185.62      174.35      8.13 o
  -2   8   9       33.40       36.92      3.42 o
  -1   8   9        7.73        7.26      1.50 o
   0   8   9      127.58      137.49      4.00 o
   1   8   9      315.58      319.71      7.46 o
   2   8   9      427.20      409.80      9.10 o
   3   8   9      206.15      204.38      5.26 o
   4   8   9      130.27      121.88      3.68 o
   5   8   9       40.20       40.26      2.37 o
   6   8   9      244.72      237.36      9.84 o
   7   8   9       59.35       65.12      3.08 o
   8   8   9        0.33        1.85      2.14 o
  -1   9   9       58.61       58.16      4.56 o
   0   9   9       38.33       39.20      3.71 o
   1   9   9       52.95       59.02      4.56 o
   2   9   9      360.95      360.82     13.40 o
   3   9   9      605.10      618.14     20.96 o
   4   9   9      119.30      123.31      6.42 o
   5   9   9      101.71       89.67      5.56 o
   6   9   9        0.36       -0.29      2.28 o
   7   9   9      474.35      520.34     20.67 o
   8   9   9       23.85       15.54      2.99 o
  -2  10   9       34.09       41.48      4.28 o
  -1  10   9        9.00       12.97      2.71 o
   0  10   9       11.28        7.41      2.28 o
   1  10   9       61.93       60.16      4.70 o
   2  10   9      135.20      130.16      6.56 o
   3  10   9       59.46       62.44      4.99 o
   4  10   9       80.16       88.39      5.42 o
   5  10   9       59.48       51.61      4.28 o
   6  10   9       14.27       17.25      3.14 o
   7  10   9       93.87      100.65      6.42 o
  -1  11   9        1.36       -1.85      1.85 o
   0  11   9       37.10       55.74      4.70 o
   1  11   9      195.43      148.40      7.27 o
   2  11   9      146.14      134.86      6.99 o
   3  11   9       55.96       59.87      4.70 o
   4  11   9       19.58       10.98      2.71 o
   5  11   9       14.61       15.54      2.99 o
   6  11   9       73.77       82.97      5.70 o
   7  11   9        6.80        8.70      2.85 o
   0  12   9       37.21       53.46      4.85 o
   1  12   9       23.34       23.95      3.28 o
   2  12   9        7.83       11.97      2.71 o
   3  12   9      122.66      115.62      6.56 o
   4  12   9       17.93       17.68      3.14 o
   5  12   9       26.54       25.80      3.42 o
   6  12   9       75.44       78.84      5.56 o
   3  13   9        4.50        7.13      2.57 o
   4  13   9      148.55      153.68      7.98 o
  -1  -5  10       77.03       83.68      4.42 o
   0  -5  10        0.30       -1.26      1.26 o
  -3  -4  10        7.60        8.98      2.00 o
  -2  -4  10       64.99       66.00      3.99 o
  -1  -4  10       12.06       17.96      2.28 o
   0  -4  10      164.47      176.55      5.51 o
   1  -4  10        2.77        2.01      1.36 o
   2  -4  10       95.69       97.98      3.84 o
  -4  -3  10        7.47        7.41      2.14 o
  -3  -3  10       67.69       62.30      3.99 o
  -2  -3  10       89.38       82.11      4.42 o
  -1  -3  10        1.91        0.29      1.43 o
   0  -3  10       36.21       38.82      2.42 o
   1  -3  10       26.34       25.47      2.08 o
   2  -3  10      123.82      129.23      4.78 o
   3  -3  10       33.03       36.54      2.53 o
   4  -3  10        5.45        4.21      1.61 o
  -4  -2  10       73.79       72.42      4.70 o
  -3  -2  10       82.35       78.55      4.56 o
  -2  -2  10        3.74        1.71      1.57 o
  -1  -2  10      162.45      154.68      6.56 o
   0  -2  10       19.84       18.11      2.28 o
   1  -2  10       56.34       60.11      2.98 o
   2  -2  10       47.80       46.23      2.71 o
   3  -2  10      345.24      335.03      9.19 o
   4  -2  10      103.66      101.23      4.70 o
   5  -2  10        3.25        3.60      1.61 o
  -5  -1  10      126.22      129.87      6.70 o
  -4  -1  10       75.54       78.41      4.85 o
  -3  -1  10        6.41        8.41      2.00 o
  -2  -1  10        0.73        1.14      1.57 o
  -1  -1  10       12.74       12.92      1.90 o
   0  -1  10      132.73      136.88      4.36 o
   1  -1  10       61.07       60.53      2.33 o
   2  -1  10      375.09      377.31     10.05 o
   3  -1  10       48.79       52.52      2.90 o
   4  -1  10      125.89      118.60      4.42 o
   5  -1  10       29.50       28.45      2.50 o
  -5   0  10      225.55      220.82      9.55 o
  -4   0  10      124.36      108.63      5.84 o
  -3   0  10       45.25       40.34      3.42 o
  -2   0  10       21.95       21.67      2.57 o
  -1   0  10      130.49      132.46      8.84 o
   0   0  10      158.04      157.87      4.72 o
   1   0  10       72.47       63.90      2.38 o
   2   0  10      433.47      428.17      9.34 o
   3   0  10      231.82      236.02      6.98 o
   4   0  10       86.82       83.80      3.73 o
   5   0  10      159.42      152.08      9.55 o
   6   0  10       50.71       58.93      3.39 o
  -5   1  10      141.35      142.26      5.62 o
  -4   1  10        5.90        9.84      2.42 o
  -3   1  10       75.80       80.12      4.70 o
  -2   1  10        0.36        2.71      1.71 o
  -1   1  10      117.21      113.44      3.43 o
   0   1  10      136.54      130.75      2.86 o
   1   1  10       23.87       25.28      1.32 o
   2   1  10       86.19       88.23      2.47 o
   3   1  10      365.23      361.32      7.05 o
   4   1  10        0.41        0.01      1.64 o
   5   1  10       13.13       17.85      2.05 o
   6   1  10        0.37        2.65      1.71 o
  -5   2  10       18.72       12.40      4.42 o
  -4   2  10      340.20      341.84     10.26 o
  -3   2  10      102.37      107.96      4.49 o
  -2   2  10      197.18      208.84      6.53 o
  -1   2  10       65.94       67.40      2.42 o
   0   2  10      277.62      270.22      5.13 o
   1   2  10       13.25       14.79      0.87 o
   2   2  10       29.50       39.02      1.51 o
   3   2  10       55.36       58.96      1.70 o
   4   2  10      194.67      193.16      7.90 o
   5   2  10      107.29      107.52      3.61 o
   6   2  10       15.05       16.75      1.80 o
   7   2  10       12.76       19.82      3.85 o
  -5   3  10        0.38       -3.28      3.85 o
  -4   3  10      111.52      109.34      7.70 o
  -3   3  10      265.42      265.77      8.05 o
  -2   3  10      137.56      132.23      4.90 o
  -1   3  10       15.62       15.62      1.41 o
   0   3  10      200.53      192.12      3.87 o
   1   3  10      108.28      106.66      2.00 o
   2   3  10      199.76      197.25      3.00 o
   3   3  10      359.87      349.50      6.11 o
   4   3  10      326.62      316.54      5.17 o
   5   3  10        0.29        1.20      1.28 o
   6   3  10       11.94       16.17      2.16 o
   7   3  10        7.70       12.69      3.28 o
  -5   4  10        6.49        4.56      4.42 o
  -4   4  10        0.24       -3.42      3.42 o
  -3   4  10       89.24       92.38      7.27 o
  -2   4  10      163.53      142.22      5.51 o
  -1   4  10      569.23      587.44     13.72 o
   0   4  10      181.81      184.88      4.00 o
   1   4  10        7.92        7.88      1.02 o
   2   4  10      179.71      172.99      3.54 o
   3   4  10      560.21      524.43      8.80 o
   4   4  10       48.28       47.05      1.66 o
   5   4  10        3.98        3.40      1.10 o
   6   4  10      141.72      134.27      4.80 o
   7   4  10       43.46       37.87      2.53 o
  -4   5  10      123.61      112.76      8.27 o
  -3   5  10        5.07        3.56      3.71 o
  -2   5  10       75.05       76.48      3.87 o
  -1   5  10        0.77        1.43      1.40 o
   0   5  10      730.76      717.33     13.97 o
   1   5  10       83.37       75.92      2.36 o
   2   5  10       95.33       87.69      2.80 o
   3   5  10        4.51        0.87      1.65 o
   4   5  10       48.33       47.48      1.86 o
   5   5  10      324.40      291.51      7.12 o
   6   5  10        0.33       -0.08      0.97 o
   7   5  10       53.06       49.76      2.88 o
   8   5  10       26.12       23.74      2.26 o
  -4   6  10        1.64       -1.14      3.85 o
  -3   6  10        0.91        1.00      3.56 o
  -2   6  10      129.74      124.88      7.70 o
  -1   6  10      209.31      207.14     10.26 o
   0   6  10      345.79      340.15     14.54 o
   1   6  10      196.31      188.99      6.27 o
   2   6  10      123.32      110.32      4.30 o
   3   6  10       29.46       27.34      2.08 o
   4   6  10       29.53       38.89      2.36 o
   5   6  10      420.63      386.64     11.03 o
   6   6  10       94.95       96.28     10.19 o
   7   6  10       12.04       11.16      2.57 o
   8   6  10      142.14      164.55      5.84 o
  -3   7  10        3.50       -1.43      3.42 o
  -2   7  10       22.19       23.52      3.85 o
  -1   7  10      114.09      112.72      8.84 o
   0   7  10       28.45       22.56      2.51 o
   1   7  10      377.97      369.40     10.98 o
   2   7  10       53.45       47.43      3.15 o
   3   7  10      454.94      459.52     13.28 o
   4   7  10        0.37        3.41      2.57 o
   5   7  10       48.23       51.55      4.21 o
   6   7  10      220.39      215.93      6.90 o
   7   7  10       31.21       25.91      2.21 o
   8   7  10      102.40      119.91      4.73 o
  -3   8  10       16.78       21.10      3.56 o
  -2   8  10       36.70       43.34      4.28 o
  -1   8  10       35.98       27.80      3.56 o
   0   8  10      173.01      171.07      8.13 o
   1   8  10       39.37       41.01      3.07 o
   2   8  10        0.58        2.22      3.07 o
   3   8  10       17.43       20.02      2.85 o
   4   8  10      268.76      251.87      8.04 o
   5   8  10      221.16      241.64     10.26 o
   6   8  10      105.31      122.54      6.06 o
   7   8  10        0.82        0.50      2.64 o
   8   8  10       17.78       18.07      1.91 o
   0   9  10       33.61       46.33      3.42 o
   1   9  10       85.01       90.18      3.56 o
   2   9  10      532.61      561.47     14.20 o
   3   9  10       10.99        9.85      1.42 o
   4   9  10       39.72       43.80      2.50 o
   5   9  10        7.95        9.41      1.71 o
   6   9  10       61.63       78.55      4.13 o
   7   9  10       12.44        8.55      2.42 o
   0  10  10       51.16       43.62      4.28 o
   1  10  10        5.34        1.43      1.85 o
   2  10  10      184.45      174.49      8.27 o
   3  10  10      112.89      118.04      6.84 o
   4  10  10        3.28        1.71      2.28 o
   5  10  10       22.08       18.25      3.14 o
   0  11  10      535.96      523.62     18.82 o
   1  11  10       45.42       39.06      3.99 o
   2  11  10       57.84       59.16      4.99 o
   3  11  10       55.11       60.73      4.99 o
   4  11  10        0.90       -1.43      2.28 o
   5  11  10        6.65        3.71      2.42 o
   6  11  10        5.17        3.56      2.57 o
   1  12  10      140.47      146.69      7.70 o
   2  12  10       20.38       13.97      2.99 o
   3  12  10        1.60       -1.43      2.14 o
   4  12  10      276.85      300.80     12.40 o
   5  12  10        1.47        0.86      2.57 o
  -2  -3  11       48.00       42.20      3.56 o
  -1  -3  11       26.16       22.67      2.57 o
   0  -3  11        6.09        6.56      1.61 o
   1  -3  11       32.47       32.15      2.42 o
   2  -3  11        0.27        1.89      1.47 o
  -3  -2  11        0.30        0.57      1.85 o
  -2  -2  11      146.23      148.40      6.70 o
  -1  -2  11       57.80       55.74      3.85 o
   0  -2  11       27.35       28.62      2.35 o
   1  -2  11       47.21       42.38      2.71 o
   2  -2  11        0.24        2.89      1.58 o
   3  -2  11       55.31       53.45      3.15 o
  -4  -1  11       97.73       95.37      5.56 o
  -3  -1  11        1.21        4.28      2.00 o
  -2  -1  11        3.68        3.71      1.85 o
  -1  -1  11       29.21       31.36      2.99 o
   0  -1  11      165.13      177.87      5.79 o
   1  -1  11      348.63      359.44      9.78 o
   2  -1  11        8.32        9.16      1.92 o
   3  -1  11       13.58       11.17      1.87 o
   4  -1  11       23.96       25.50      2.47 o
  -4   0  11      107.67      103.78      5.84 o
  -3   0  11       51.95       54.89      4.13 o
  -2   0  11       60.35       60.02      4.13 o
  -1   0  11      111.27      120.75      5.84 o
   0   0  11      177.00      184.89      5.96 o
   1   0  11      163.06      166.20      5.58 o
   2   0  11       33.43       31.16      3.99 o
   3   0  11       36.11       38.75      2.77 o
   4   0  11       11.02       11.81      3.14 o
   5   0  11      121.96      128.73      5.07 o
  -4   1  11        0.18        0.71      2.00 o
  -3   1  11       21.92       18.96      2.85 o
  -2   1  11       28.69       31.93      3.28 o
  -1   1  11        6.78        8.98      2.00 o
   0   1  11        3.45        1.56      1.78 o
   1   1  11       26.78       23.59      2.64 o
   2   1  11      733.46      742.33     18.45 o
   3   1  11       28.65       30.74      4.63 o
   4   1  11       14.35       15.34      2.00 o
   5   1  11        1.49        7.00      2.49 o
   6   1  11      137.07      155.94      5.78 o
  -4   2  11        2.32        3.03      3.92 o
  -3   2  11       42.46       39.89      2.98 o
  -2   2  11      233.59      237.81      7.53 o
  -1   2  11        2.09       -1.43      1.57 o
   0   2  11       27.49       26.41      2.15 o
   1   2  11       30.76       26.95      3.42 o
   2   2  11      193.12      197.46      6.26 o
   3   2  11       70.11       71.09      3.53 o
   4   2  11       97.51      104.13      4.32 o
   5   2  11       42.35       49.34      3.18 o
   6   2  11        1.83        5.42      1.58 o
  -4   3  11       26.97       26.23      4.99 o
  -3   3  11       59.92       59.30      5.99 o
  -2   3  11        8.75        7.41      1.85 o
  -1   3  11      130.92      137.86      5.14 o
   0   3  11       98.83       96.33      3.25 o
   1   3  11        9.92       10.12      1.56 o
   2   3  11       18.83       21.56      1.92 o
   3   3  11      287.02      286.98      7.04 o
   4   3  11       93.01       97.42      3.63 o
   5   3  11        2.41        2.42      1.37 o
   6   3  11        6.01       12.12      3.42 o
   7   3  11      120.18      140.56      8.55 o
  -4   4  11        0.20       -3.71      3.85 o
  -3   4  11      261.01      253.90     12.69 o
  -2   4  11      168.10      176.49      9.84 o
  -1   4  11       56.98       52.65      3.14 o
   0   4  11        6.37        5.66      2.03 o
   1   4  11        2.05        1.72      0.88 o
   2   4  11      267.84      282.58      7.27 o
   3   4  11        7.95        8.87      1.06 o
   4   4  11      218.16      206.70      4.62 o
   5   4  11        7.31        7.72      1.31 o
   6   4  11       26.42       29.08      4.28 o
   7   4  11      114.02      124.60      7.84 o
  -4   5  11       74.39       71.28      6.99 o
  -3   5  11      122.51      123.74      8.41 o
  -2   5  11        4.74        6.13      3.71 o
  -1   5  11        0.74        1.57      3.28 o
   0   5  11      249.79      256.76      8.29 o
   1   5  11      102.65       90.34      4.04 o
   2   5  11       93.25       85.21      3.94 o
   3   5  11        0.43        2.60      0.99 o
   4   5  11      190.90      177.93      4.83 o
   5   5  11       63.67       60.32      4.78 o
   6   5  11        6.40        5.31      1.49 o
   7   5  11       68.55       79.85      3.73 o
  -3   6  11       19.42       17.82      4.70 o
  -2   6  11       12.93       12.40      4.13 o
  -1   6  11      118.47      115.19      7.84 o
   0   6  11       21.64       23.56      2.24 o
   1   6  11        1.53        5.01      1.52 o
   2   6  11      235.62      224.18     11.05 o
   3   6  11      152.71      145.51      8.41 o
   4   6  11       29.52       35.90      3.23 o
   5   6  11      143.75      129.94      7.77 o
   6   6  11      109.24      111.03      7.70 o
   7   6  11        8.07        6.13      1.64 o
  -3   7  11        4.30       10.26      4.42 o
  -2   7  11      150.04      147.41      8.70 o
  -1   7  11        4.53        5.70      3.42 o
   0   7  11       28.03       33.07      4.42 o
   1   7  11      102.40      102.36      6.70 o
   2   7  11      276.01      280.13     12.40 o
   3   7  11       13.33       14.83      3.14 o
   4   7  11        8.09       12.55      2.85 o
   5   7  11       46.39       49.28      3.14 o
   6   7  11       90.20       81.48      4.56 o
   7   7  11       57.36       56.92      4.78 o
  -2   8  11       54.71       65.01      5.56 o
  -1   8  11      102.82       93.23      6.56 o
   0   8  11      189.78      184.47      9.12 o
   1   8  11       78.48       75.59      3.97 o
   2   8  11      249.18      249.76      8.14 o
   3   8  11       66.09       61.01      7.13 o
   4   8  11      425.26      408.04     12.15 o
   5   8  11      145.41      154.96      7.70 o
   6   8  11        1.20        1.66      1.40 o
   7   8  11       32.92       42.53      4.49 o
  -1   9  11      240.62      281.41     11.83 o
   0   9  11       26.95       34.07      3.42 o
   1   9  11       47.46       53.32      4.28 o
   2   9  11        2.85        6.13      2.14 o
   3   9  11       21.29       17.53      2.57 o
   4   9  11       29.56       37.78      3.42 o
   5   9  11      121.04      123.03      6.13 o
   6   9  11      129.61      160.52      7.41 o
   7   9  11        8.19        6.47      2.21 o
   3  12  11        8.39       10.69      2.85 o
   4  12  11       48.07       58.16      5.27 o
   0  -2  12       28.84       29.48      6.91 o
   1  -2  12       24.97       19.10      2.64 o
  -2  -1  12        1.99        0.71      1.85 o
  -1  -1  12       26.78       22.81      2.85 o
   0  -1  12       45.65       50.43      4.85 o
   1  -1  12       23.68       25.79      2.48 o
   2  -1  12      216.00      210.46      6.75 o
   3  -1  12        1.85        1.38      1.68 o
  -2   0  12       16.69       12.55      2.57 o
  -1   0  12       15.09       16.25      2.71 o
   0   0  12       82.94       89.70      4.11 o
   1   0  12      276.40      285.87      8.42 o
   2   0  12       25.97       23.07      2.35 o
   3   0  12       45.42       46.48      6.42 o
   4   0  12       73.13       79.23      4.01 o
  -3   1  12        1.53        0.00      2.14 o
  -2   1  12      124.02      129.16      6.56 o
  -1   1  12        4.74        1.71      2.00 o
   0   1  12       85.80       85.24      3.98 o
   1   1  12      272.84      276.31      8.25 o
   2   1  12        4.30        5.63      1.81 o
   3   1  12       11.78       16.29      3.42 o
   4   1  12       18.42       21.63      2.78 o
   5   1  12       65.48       72.60      3.90 o
  -3   2  12       15.85       18.82      3.14 o
  -2   2  12      120.84      132.29      6.70 o
  -1   2  12      227.28      244.49      9.98 o
   0   2  12       12.92       13.38      2.07 o
   1   2  12       30.35       25.95      2.48 o
   2   2  12       16.74       18.66      3.28 o
   3   2  12       53.25       54.37      3.29 o
   4   2  12       16.16       18.10      2.29 o
   5   2  12       24.24       23.92      2.53 o
  -3   3  12        0.93       -3.85      3.85 o
  -2   3  12        1.08       -1.43      1.66 o
  -1   3  12      563.52      573.29     15.12 o
   0   3  12       10.65       11.66      2.01 o
   1   3  12        6.85        5.45      1.77 o
   2   3  12        4.40        1.46      1.50 o
   3   3  12      246.18      254.01      7.40 o
   4   3  12      129.76      139.17      4.49 o
   5   3  12        9.32       10.07      1.76 o
   6   3  12       42.20       50.32      5.56 o
  -3   4  12       16.07       19.67      4.99 o
  -2   4  12       97.71      104.78      8.27 o
  -1   4  12       34.06       34.50      4.99 o
   0   4  12       56.32       54.02      2.89 o
   1   4  12       62.05       67.89      4.93 o
   2   4  12      195.50      200.52     12.28 o
   3   4  12      111.30      123.45      4.22 o
   4   4  12       10.50        8.36      1.92 o
   5   4  12       99.97       99.93      7.41 o
   6   4  12       24.84       33.07      4.70 o
  -3   5  12       50.37       53.60      6.42 o
  -2   5  12        0.72       -3.85      3.85 o
  -1   5  12        7.10        3.56      3.99 o
   0   5  12       71.97       76.13      6.56 o
   1   5  12      320.25      344.42     15.40 o
   2   5  12      177.11      180.58      6.06 o
   3   5  12       16.41       14.92      1.67 o
   4   5  12        0.66        1.45      1.92 o
   5   5  12       30.60       30.93      2.33 o
   6   5  12       19.49       16.64      1.87 o
  -2   6  12        8.98       11.12      4.56 o
  -1   6  12       28.14       24.24      4.70 o
   0   6  12        3.41        4.85      3.71 o
   1   6  12       96.88       98.51      7.13 o
   2   6  12        6.73        9.12      3.56 o
   3   6  12      191.21      179.60      6.10 o
   4   6  12      115.88      123.26     13.97 o
   5   6  12        0.25        2.13      1.37 o
   6   6  12       21.24       19.99      2.14 o
  -2   7  12       71.73       89.67      7.56 o
  -1   7  12        0.78        1.28      3.71 o
   0   7  12       75.49       76.98      6.99 o
   1   7  12       29.15       28.94      4.28 o
   2   7  12       99.74       88.24      6.27 o
   3   7  12        0.32        1.43      2.99 o
   4   7  12       30.41       27.25      2.32 o
   5   7  12       88.84      102.54      9.84 o
   6   7  12      123.03      129.04      4.95 o
  -1   8  12      192.19      215.12     10.98 o
   0   8  12       10.26       11.55      3.85 o
   1   8  12       94.30       93.95      6.70 o
   2   8  12      352.85      399.17     16.68 o
   3   8  12        4.00        3.42      2.71 o
   4   8  12      171.31      174.63      8.70 o
   5   8  12       48.44       46.53      3.42 o
   6   8  12      116.00      131.25      4.98 o
   0   9  12      182.05      211.27      9.98 o
   1   9  12        5.69        3.99      2.57 o
   2   9  12       17.73       27.94      3.42 o
   3   9  12       57.21       57.74      4.56 o
   4   9  12      135.29      143.13      7.27 o
   5   9  12       86.16      101.07      5.84 o
   6   9  12       20.83       28.71      2.37 o
   3  10  12      121.76      139.85      6.42 o
   0   0  13       87.48       91.81      5.42 o
   1   0  13      131.93      136.37      6.20 o
  -1   1  13        6.91        9.55      2.57 o
   0   1  13       47.45       45.80      6.34 o
   1   1  13        0.50       -0.27      1.74 o
   2   1  13       58.43       66.43      3.79 o
   3   1  13        5.70        4.16      3.78 o
  -1   2  13        9.93       17.82      2.85 o
   0   2  13       66.05       74.10      3.96 o
   1   2  13      217.53      232.77      7.53 o
   2   2  13       10.32        9.62      2.14 o
   3   2  13        5.65        5.05      3.78 o
   4   2  13       83.00       98.75      4.59 o
  -1   3  13      265.39      284.99      8.47 o
   0   3  13      103.80      115.06      5.38 o
   1   3  13        9.60       14.19      2.28 o
   2   3  13       32.70       32.00      2.82 o
   3   3  13        0.39        1.25      3.14 o
   4   3  13       46.20       44.65      2.83 o
  -1   4  13       47.65       56.45      6.42 o
   0   4  13       10.06        4.13      3.99 o
   1   4  13       32.55       35.49      2.98 o
   2   4  13      101.92      106.89      6.06 o
   3   4  13       14.15       14.57      2.29 o
   4   4  13       26.68       33.64      4.99 o
   5   4  13       15.72       18.39      4.42 o
  -1   5  13       10.12        8.70      4.28 o
   0   5  13      102.20       97.23      7.84 o
   1   5  13       27.98       26.09      4.70 o
   2   5  13        3.07        6.42      3.99 o
   3   5  13      133.31      147.55      9.27 o
   4   5  13        4.41        8.41      3.85 o
   5   5  13       29.34       26.09      4.56 o
  -1   6  13        0.71       -4.13      4.13 o
   0   6  13       10.50       13.26      4.42 o
   1   6  13      101.41      109.34      8.27 o
   2   6  13       86.68       87.80      3.86 o
   3   6  13      261.05      270.09     13.69 o
   4   6  13        1.26        0.96      1.92 o
   5   6  13       18.67       20.86      2.21 o
  -1   7  13        4.95        6.70      4.42 o
   0   7  13        9.38       11.83      4.56 o
   2   7  13        5.26        7.84      3.85 o
   3   7  13        0.30        1.57      3.56 o
   4   7  13       14.70       10.79      2.42 o
   5   7  13       35.45       30.43      2.48 o
   0   8  13       20.13       30.65      4.70 o
   1   8  13       58.48       63.30      5.84 o
   2   8  13       97.13      108.63      7.41 o
   3   8  13       40.55       42.48      4.70 o
   4   8  13       18.82       20.39      3.71 o
   5   8  13        8.01       15.23      2.05 o
   1   9  13       63.03       71.42      5.84 o
   2   9  13       13.55       18.53      3.56 o
   3   9  13      165.31      197.02      9.55 o
   4   9  13       63.14       66.72      5.13 o
   1   4  14        0.24       -0.29      4.28 o
   2   4  14      186.67      187.18     10.98 o
   1   5  14       20.93       24.95      5.27 o
   2   5  14        7.33        2.42      4.28 o
   3   5  14        0.25        1.71      4.13 o
   1   6  14       60.86       73.42      6.99 o
   2   6  14       70.36       86.11      7.70 o
   3   6  14       34.11       39.35      5.42 o
   2   7  14      157.55      166.64      6.02 o
   3   7  14       13.72       11.53      2.03 o
 
